# Supplementary material for: SDS Electrophoresis on Gradient Polyacrylamide Gels as a Semiquantitative Tool for the Evaluation of Proteinuria
Source: Diagnostics (Basel). 2023 Apr 23;13(9):1513. doi: 10.3390/diagnostics13091513 (PMC10177418; doi:10.3390/diagnostics13091513)
Supplement: Supplementary file 1 [file diagnostics-13-01513-s001.zip]

Archive with 3 entries (3 files):
- SDS-PAGE_proteinuria_Supplementary_Figure_S1.pdf
- SDS-PAGE_proteinuria_Supplementary_file_1.pdf
- SDS-PAGE_proteinuria_Supplementary_file_2.xlsx
