# Supplementary material for: SDS Electrophoresis on Gradient Polyacrylamide Gels as a Semiquantitative Tool for the Evaluation of Proteinuria
Source: Diagnostics (Basel). 2023 Apr 23;13(9):1513. doi: 10.3390/diagnostics13091513 (PMC10177418; doi:10.3390/diagnostics13091513)
Supplement: Supplementary file 1 [file diagnostics-13-01513-s001.zip › SDS-PAGE_proteinuria_Supplementary_file_2.xlsx]

## Sheet: description
SDS electrophoresis on gradient polyacrylamide gels as a semiquantitative tool for the evaluation of proteinuria
Paulina Mazur, Paulina Dumnicka, Joanna Tisończyk, Anna Ząbek-Adamska, and Ryszard Drożdż
Supplementary file 2
The file contains full list of proteins identified by LC-MS/MS analysis of protein bands (fractions) visualized following SDS-PAGE separation of urine sample containing multiple low molecular weight proteins, shown in Figure 4B of the paper (lines 1 and 2). Each spreadsheet lists proteins found in each fraction, numbered in the same order as shown in the Figure 4B. The details of the experiment a…

## Sheet: Fraction 1
Accession	Description	Exp. q-value	Sum PEP Score	Coverage	# Peptides	# PSMs	# Unique Peptides	# Protein Groups	# AAs	MW [kDa]	calc. pI	Score Mascot	# Peptides Mascot
P02768	Albumin OS=Homo sapiens OX=9606 GN=ALB PE=1 SV=2	0	619.064	81.9376	58	365	58	1	609	69.321	6.28	8041.76	58
P05155	Plasma protease C1 inhibitor OS=Homo sapiens OX=9606 GN=SERPING1 PE=1 SV=2	0	277.202	45.4	25	246	25	1	500	55.119	6.55	4566.63	25
P01859	Immunoglobulin heavy constant gamma 2 OS=Homo sapiens OX=9606 GN=IGHG2 PE=1 SV=2	0	233.38	60.1227	19	227	11	1	326	35.878	7.59	2993	19
P0DOX5	Immunoglobulin gamma-1 heavy chain OS=Homo sapiens OX=9606 PE=1 SV=2	0	188.488	49.6659	17	88	8	1	449	49.298	8.72	1569.81	17
P01834	Immunoglobulin kappa constant OS=Homo sapiens OX=9606 GN=IGKC PE=1 SV=2	0	171.836	90.6542	11	179	3	1	107	11.758	6.52	3085.21	11
Q14624	Inter-alpha-trypsin inhibitor heavy chain H4 OS=Homo sapiens OX=9606 GN=ITIH4 PE=1 SV=4	0	166.407	29.4624	24	37	24	1	930	103.293	6.98	998.742	24
P07911	Uromodulin OS=Homo sapiens OX=9606 GN=UMOD PE=1 SV=1	0	165.884	34.0625	18	76	18	1	640	69.714	5.24	1970.5	18
P01009	Alpha-1-antitrypsin OS=Homo sapiens OX=9606 GN=SERPINA1 PE=1 SV=3	0	160.049	65.0718	26	43	26	1	418	46.707	5.59	933.836	26
P0DOX7	Immunoglobulin kappa light chain OS=Homo sapiens OX=9606 PE=1 SV=1	0	154.688	61.6822	12	131	4	1	214	23.364	7.17	2751.85	12
P01860	Immunoglobulin heavy constant gamma 3 OS=Homo sapiens OX=9606 GN=IGHG3 PE=1 SV=2	0	132.217	48.0106	15	120	5	1	377	41.26	7.9	1725.24	15
P02787	Serotransferrin OS=Homo sapiens OX=9606 GN=TF PE=1 SV=3	0	126.303	42.1203	27	31	27	1	698	77.014	7.12	781.288	27
P01042	Kininogen-1 OS=Homo sapiens OX=9606 GN=KNG1 PE=1 SV=2	0	125.323	30.1242	19	25	19	1	644	71.912	6.81	668.804	19
P00450	Ceruloplasmin OS=Homo sapiens OX=9606 GN=CP PE=1 SV=1	0	117.913	24.4131	21	28	21	1	1065	122.128	5.72	696.465	21
P36955	Pigment epithelium-derived factor OS=Homo sapiens OX=9606 GN=SERPINF1 PE=1 SV=4	0	113.447	45.933	16	27	16	1	418	46.283	6.38	837.137	16
P06727	Apolipoprotein A-IV OS=Homo sapiens OX=9606 GN=APOA4 PE=1 SV=4	0	100.455	53.7879	20	24	20	1	396	45.344	5.38	559.314	20
P00738	Haptoglobin OS=Homo sapiens OX=9606 GN=HP PE=1 SV=1	0	91.6956	36.4532	15	30	15	1	406	45.177	6.58	573.918	15
P04196	Histidine-rich glycoprotein OS=Homo sapiens OX=9606 GN=HRG PE=1 SV=1	0	86.6649	26.6667	14	24	14	1	525	59.541	7.5	511.699	14
P02760	Protein AMBP OS=Homo sapiens OX=9606 GN=AMBP PE=1 SV=1	0	82.4585	40.9091	12	17	12	1	352	38.974	6.25	542.255	12
P01861	Immunoglobulin heavy constant gamma 4 OS=Homo sapiens OX=9606 GN=IGHG4 PE=1 SV=1	0	82.1411	39.4495	10	94	3	1	327	35.918	7.36	1580.93	10
P01024	Complement C3 OS=Homo sapiens OX=9606 GN=C3 PE=1 SV=2	0	79.8817	17.1377	22	23	22	1	1663	187.03	6.4	504.852	22
P08603	Complement factor H OS=Homo sapiens OX=9606 GN=CFH PE=1 SV=4	0	75.1184	13.8099	14	17	14	1	1231	139.005	6.61	481.81	14
P04264	Keratin, type II cytoskeletal 1 OS=Homo sapiens OX=9606 GN=KRT1 PE=1 SV=6	0	72.8103	22.5155	15	18	13	1	644	65.999	8.12	689.305	15
P01011	Alpha-1-antichymotrypsin OS=Homo sapiens OX=9606 GN=SERPINA3 PE=1 SV=2	0	72.6971	29.7872	10	13	10	1	423	47.621	5.52	511.422	10
P06396	Gelsolin OS=Homo sapiens OX=9606 GN=GSN PE=1 SV=1	0	70.0606	29.7954	15	18	15	1	782	85.644	6.28	406.126	15
P01019	Angiotensinogen OS=Homo sapiens OX=9606 GN=AGT PE=1 SV=1	0	69.8533	27.4227	9	13	9	1	485	53.121	6.32	398.169	9
P00441	Superoxide dismutase [Cu-Zn] OS=Homo sapiens OX=9606 GN=SOD1 PE=1 SV=2	0	65.8056	49.3506	6	9	6	1	154	15.926	6.13	227.435	6
P13645	Keratin, type I cytoskeletal 10 OS=Homo sapiens OX=9606 GN=KRT10 PE=1 SV=6	0	64.5537	30.4795	15	17	14	1	584	58.792	5.21	427.941	15
P00747	Plasminogen OS=Homo sapiens OX=9606 GN=PLG PE=1 SV=2	0	63.8953	24.321	16	17	16	1	810	90.51	7.24	374.664	16
P02774	Vitamin D-binding protein OS=Homo sapiens OX=9606 GN=GC PE=1 SV=2	0	60.9088	38.6076	11	12	11	1	474	52.883	5.45	372.793	11
P35908	Keratin, type II cytoskeletal 2 epidermal OS=Homo sapiens OX=9606 GN=KRT2 PE=1 SV=2	0	56.9421	27.0736	12	13	9	1	639	65.393	8	465.506	12
P01008	Antithrombin-III OS=Homo sapiens OX=9606 GN=SERPINC1 PE=1 SV=1	0	54.9336	29.5259	8	10	8	1	464	52.569	6.71	307.066	8
P19823	Inter-alpha-trypsin inhibitor heavy chain H2 OS=Homo sapiens OX=9606 GN=ITIH2 PE=1 SV=2	0	53.3711	14.482	9	11	9	1	946	106.397	6.86	217.06	9
P08697	Alpha-2-antiplasmin OS=Homo sapiens OX=9606 GN=SERPINF2 PE=1 SV=3	0	48.776	32.1792	9	9	9	1	491	54.531	6.29	236.165	9
P35527	Keratin, type I cytoskeletal 9 OS=Homo sapiens OX=9606 GN=KRT9 PE=1 SV=3	0	48.6008	23.9165	11	13	10	1	623	62.027	5.24	346.392	11
P02766	Transthyretin OS=Homo sapiens OX=9606 GN=TTR PE=1 SV=1	0	45.8549	49.6599	5	7	5	1	147	15.877	5.76	234.046	5
P12111	Collagen alpha-3(VI) chain OS=Homo sapiens OX=9606 GN=COL6A3 PE=1 SV=5	0	41.952	5.47686	13	13	13	1	3177	343.457	6.68	221.421	13
P0DOY2	Immunoglobulin lambda constant 2 OS=Homo sapiens OX=9606 GN=IGLC2 PE=1 SV=1	0	41.3255	69.8113	5	14	1	1	106	11.287	7.24	196.43	5
P02751	Fibronectin OS=Homo sapiens OX=9606 GN=FN1 PE=1 SV=5	0	36.0252	5.53088	10	10	10	1	2477	272.15	5.5	191.69	10
P0DOX8	Immunoglobulin lambda-1 light chain OS=Homo sapiens OX=9606 PE=1 SV=1	0	35.2683	37.963	6	12	2	1	216	22.816	6.76	220.733	6
Q6UXB8	Peptidase inhibitor 16 OS=Homo sapiens OX=9606 GN=PI16 PE=1 SV=1	0	33.8612	15.5508	5	7	5	1	463	49.44	5.39	175.231	5
P00746	Complement factor D OS=Homo sapiens OX=9606 GN=CFD PE=1 SV=5	0	33.4292	31.2253	4	5	4	1	253	27.016	7.71	106.95	4
P00751	Complement factor B OS=Homo sapiens OX=9606 GN=CFB PE=1 SV=2	0	32.6717	13.089	8	9	8	1	764	85.479	7.06	192.877	8
P05154	Plasma serine protease inhibitor OS=Homo sapiens OX=9606 GN=SERPINA5 PE=1 SV=3	0	32.528	24.1379	9	9	9	1	406	45.646	9.26	214.367	9
P02790	Hemopexin OS=Homo sapiens OX=9606 GN=HPX PE=1 SV=2	0	32.5257	23.1602	9	10	9	1	462	51.643	7.02	126.897	9
P02765	Alpha-2-HS-glycoprotein OS=Homo sapiens OX=9606 GN=AHSG PE=1 SV=2	0	30.841	23.1608	7	8	7	1	367	39.316	5.72	229.835	7
P29622	Kallistatin OS=Homo sapiens OX=9606 GN=SERPINA4 PE=1 SV=3	0	30.2215	17.7986	6	7	6	1	427	48.511	7.75	190.95	6
P02749	Beta-2-glycoprotein 1 OS=Homo sapiens OX=9606 GN=APOH PE=1 SV=3	0	29.9776	28.9855	6	7	6	1	345	38.273	7.97	150.157	6
Q08380	Galectin-3-binding protein OS=Homo sapiens OX=9606 GN=LGALS3BP PE=1 SV=1	0	29.0293	12.9915	6	6	6	1	585	65.289	5.27	194.897	6
P02763	Alpha-1-acid glycoprotein 1 OS=Homo sapiens OX=9606 GN=ORM1 PE=1 SV=1	0	27.2316	20.8955	4	6	2	1	201	23.497	5.02	157.203	4
P0C0L4	Complement C4-A OS=Homo sapiens OX=9606 GN=C4A PE=1 SV=2	0	26.596	4.12844	4	5	4	1	1744	192.664	7.08	167.13	4
P09871	Complement C1s subcomponent OS=Homo sapiens OX=9606 GN=C1S PE=1 SV=1	0	26.5488	12.6453	6	6	6	1	688	76.635	4.96	217.346	6
P10909	Clusterin OS=Homo sapiens OX=9606 GN=CLU PE=1 SV=1	0	26.3385	16.9265	5	5	5	1	449	52.461	6.27	140.36	5
P01833	Polymeric immunoglobulin receptor OS=Homo sapiens OX=9606 GN=PIGR PE=1 SV=4	0	26.2072	11.6492	6	6	6	1	764	83.232	5.74	185.19	6
P61769	Beta-2-microglobulin OS=Homo sapiens OX=9606 GN=B2M PE=1 SV=1	0	25.8673	37.8151	4	8	4	1	119	13.706	6.52	141.815	4
P04279	Semenogelin-1 OS=Homo sapiens OX=9606 GN=SEMG1 PE=1 SV=2	0	23.9028	13.4199	4	4	3	1	462	52.1	9.29	182.75	4
P27487	Dipeptidyl peptidase 4 OS=Homo sapiens OX=9606 GN=DPP4 PE=1 SV=2	0	23.7321	8.61619	6	6	6	1	766	88.222	6.04	141.16	6
Q06033	Inter-alpha-trypsin inhibitor heavy chain H3 OS=Homo sapiens OX=9606 GN=ITIH3 PE=1 SV=2	0	23.2115	7.41573	5	5	5	1	890	99.787	5.74	180.25	5
P39060	Collagen alpha-1(XVIII) chain OS=Homo sapiens OX=9606 GN=COL18A1 PE=1 SV=5	0	22.8507	5.0171	5	5	5	1	1754	178.077	6.01	108.33	5
P02753	Retinol-binding protein 4 OS=Homo sapiens OX=9606 GN=RBP4 PE=1 SV=3	0	22.2203	19.9005	3	5	3	1	201	22.995	6.07	177.79	3
Q07075	Glutamyl aminopeptidase OS=Homo sapiens OX=9606 GN=ENPEP PE=1 SV=3	0	20.763	8.35946	7	7	7	1	957	109.176	5.47	130.464	7
P02647	Apolipoprotein A-I OS=Homo sapiens OX=9606 GN=APOA1 PE=1 SV=1	0	19.7309	22.4719	5	6	5	1	267	30.759	5.76	121.138	5
P04439	HLA class I histocompatibility antigen, A alpha chain OS=Homo sapiens OX=9606 GN=HLA-A PE=1 SV=2	0	19.5131	10.411	2	4	2	1	365	40.815	6	112.42	2
P25311	Zinc-alpha-2-glycoprotein OS=Homo sapiens OX=9606 GN=AZGP1 PE=1 SV=2	0	19.3712	18.7919	4	4	4	1	298	34.237	6.05	118.08	4
P22352	Glutathione peroxidase 3 OS=Homo sapiens OX=9606 GN=GPX3 PE=1 SV=2	0	19.2897	24.3363	5	5	5	1	226	25.537	8.13	161.48	5
A0A0C4DH25	Immunoglobulin kappa variable 3D-20 OS=Homo sapiens OX=9606 GN=IGKV3D-20 PE=3 SV=1	0	17.8081	27.5862	3	3	1	1	116	12.507	4.59	170.727	3
P01876	Immunoglobulin heavy constant alpha 1 OS=Homo sapiens OX=9606 GN=IGHA1 PE=1 SV=2	0	16.7168	18.1303	5	5	4	1	353	37.631	6.51	131.79	5
P01619	Immunoglobulin kappa variable 3-20 OS=Homo sapiens OX=9606 GN=IGKV3-20 PE=1 SV=2	0	16.5723	27.5862	3	3	1	1	116	12.549	4.96	161.255	3
Q08174	Protocadherin-1 OS=Homo sapiens OX=9606 GN=PCDH1 PE=1 SV=2	0	16.4931	5.37736	4	4	4	1	1060	114.673	5.03	88.1	4
P01133	Pro-epidermal growth factor OS=Homo sapiens OX=9606 GN=EGF PE=1 SV=2	0	15.6443	3.6454	3	3	3	1	1207	133.906	5.85	117.088	3
P10253	Lysosomal alpha-glucosidase OS=Homo sapiens OX=9606 GN=GAA PE=1 SV=4	0	14.8591	5.77731	4	4	4	1	952	105.257	6	120.977	4
P01764	Immunoglobulin heavy variable 3-23 OS=Homo sapiens OX=9606 GN=IGHV3-23 PE=1 SV=2	0	14.3343	18.8034	2	5	2	1	117	12.574	8.28	119.658	2
Q14515	SPARC-like protein 1 OS=Homo sapiens OX=9606 GN=SPARCL1 PE=1 SV=2	0	13.9629	7.68072	3	3	3	1	664	75.161	4.81	106.537	3
P01034	Cystatin-C OS=Homo sapiens OX=9606 GN=CST3 PE=1 SV=1	0	13.3907	30.8219	3	3	3	1	146	15.789	8.75	70.8391	3
P01780	Immunoglobulin heavy variable 3-7 OS=Homo sapiens OX=9606 GN=IGHV3-7 PE=1 SV=2	0	13.1332	32.4786	4	5	2	1	117	12.934	6.57	126.345	4
P19652	Alpha-1-acid glycoprotein 2 OS=Homo sapiens OX=9606 GN=ORM2 PE=1 SV=2	0	12.7253	16.9154	3	3	1	1	201	23.588	5.11	96.24	3
P04004	Vitronectin OS=Homo sapiens OX=9606 GN=VTN PE=1 SV=1	0	12.5745	9.20502	4	4	4	1	478	54.271	5.8	91.4824	4
P19835	Bile salt-activated lipase OS=Homo sapiens OX=9606 GN=CEL PE=1 SV=3	0	12.3633	5.57769	3	3	3	1	753	79.272	5.34	86.96	3
P01824	Immunoglobulin heavy variable 4-39 OS=Homo sapiens OX=9606 GN=IGHV4-39 PE=1 SV=2	0	11.9056	24.8	2	2	2	1	125	13.908	9.26	125.34	2
P60709	Actin, cytoplasmic 1 OS=Homo sapiens OX=9606 GN=ACTB PE=1 SV=1	0	11.3245	13.0667	4	4	4	1	375	41.71	5.48	87.31	4
A0A087WW87	Immunoglobulin kappa variable 2-40 OS=Homo sapiens OX=9606 GN=IGKV2-40 PE=3 SV=2	0	10.7943	16.5289	2	2	1	1	121	13.302	4.61	63.25	2
A0A0A0MS15	Immunoglobulin heavy variable 3-49 OS=Homo sapiens OX=9606 GN=IGHV3-49 PE=3 SV=1	0	10.3677	19.3277	3	14	3	1	119	13.048	8.62	185.704	3
P41222	Prostaglandin-H2 D-isomerase OS=Homo sapiens OX=9606 GN=PTGDS PE=1 SV=1	0	10.3104	20.5263	3	3	3	1	190	21.015	7.8	58.2433	3
Q02383	Semenogelin-2 OS=Homo sapiens OX=9606 GN=SEMG2 PE=1 SV=1	0	10.1761	9.10653	3	3	2	1	582	65.405	9.07	70.9333	3
P01782	Immunoglobulin heavy variable 3-9 OS=Homo sapiens OX=9606 GN=IGHV3-9 PE=1 SV=2	0	10.1163	18.6441	2	3	1	1	118	12.936	7.08	116.444	2
P14625	Endoplasmin OS=Homo sapiens OX=9606 GN=HSP90B1 PE=1 SV=1	0	9.9716	6.10212	5	5	5	1	803	92.411	4.84	61.5891	5
P05546	Heparin cofactor 2 OS=Homo sapiens OX=9606 GN=SERPIND1 PE=1 SV=3	0	9.58185	6.81363	4	4	4	1	499	57.034	6.9	87.5844	4
P13647	Keratin, type II cytoskeletal 5 OS=Homo sapiens OX=9606 GN=KRT5 PE=1 SV=3	0	9.42626	5.42373	3	3	2	1	590	62.34	7.74	94.3374	3
P0DOX2	Immunoglobulin alpha-2 heavy chain OS=Homo sapiens OX=9606 PE=1 SV=2	0	9.25401	6.37363	3	3	1	1	455	48.903	6.67	60.717	3
P02748	Complement component C9 OS=Homo sapiens OX=9606 GN=C9 PE=1 SV=2	0	9.14429	3.9356	2	2	2	1	559	63.133	5.59	41.62	2
P51884	Lumican OS=Homo sapiens OX=9606 GN=LUM PE=1 SV=2	0	9.08063	13.0178	4	4	4	1	338	38.405	6.61	83.6612	4
P61626	Lysozyme C OS=Homo sapiens OX=9606 GN=LYZ PE=1 SV=1	0	8.62256	27.027	2	2	2	1	148	16.526	9.16	62.54	2
P02750	Leucine-rich alpha-2-glycoprotein OS=Homo sapiens OX=9606 GN=LRG1 PE=1 SV=2	0	8.58913	14.6974	3	3	3	1	347	38.154	6.95	55.56	3
A0A0C4DH72	Immunoglobulin kappa variable 1-6 OS=Homo sapiens OX=9606 GN=IGKV1-6 PE=3 SV=1	0	8.40001	13.6752	1	1	1	1	117	12.689	8.29	76.17	1
P02656	Apolipoprotein C-III OS=Homo sapiens OX=9606 GN=APOC3 PE=1 SV=1	0	8.36022	16.1616	1	2	1	1	99	10.845	5.41	78.9995	1
P02788	Lactotransferrin OS=Homo sapiens OX=9606 GN=LTF PE=1 SV=6	0	7.75832	3.09859	2	2	2	1	710	78.132	8.12	40.07	2
O00462	Beta-mannosidase OS=Homo sapiens OX=9606 GN=MANBA PE=1 SV=3	0	7.26386	3.18544	2	2	2	1	879	100.831	5.52	57.82	2
P30740	Leukocyte elastase inhibitor OS=Homo sapiens OX=9606 GN=SERPINB1 PE=1 SV=1	0	7.06506	6.59631	2	2	2	1	379	42.715	6.28	47.3	2
Q9BQT9	Calsyntenin-3 OS=Homo sapiens OX=9606 GN=CLSTN3 PE=1 SV=1	0	7.01512	2.40586	2	2	2	1	956	106.031	5.44	55.56	2
P06310	Immunoglobulin kappa variable 2-30 OS=Homo sapiens OX=9606 GN=IGKV2-30 PE=3 SV=2	0	6.85592	16.6667	2	2	1	1	120	13.177	8.51	61.5	2
P49908	Selenoprotein P OS=Homo sapiens OX=9606 GN=SELENOP PE=1 SV=3	0	6.84429	4.72441	2	2	2	1	381	43.156	7.87	82.03	2
A0A075B6S5	Immunoglobulin kappa variable 1-27 OS=Homo sapiens OX=9606 GN=IGKV1-27 PE=3 SV=1	0	6.61314	13.6752	1	1	1	1	117	12.703	8.29	56.15	1
O43490	Prominin-1 OS=Homo sapiens OX=9606 GN=PROM1 PE=1 SV=1	0	6.45015	3.12139	2	2	2	1	865	97.14	7.27	41.89	2
P13727	Bone marrow proteoglycan OS=Homo sapiens OX=9606 GN=PRG2 PE=1 SV=2	0	6.3727	10.8108	2	2	2	1	222	25.189	6.76	49.23	2
P08571	Monocyte differentiation antigen CD14 OS=Homo sapiens OX=9606 GN=CD14 PE=1 SV=2	0	6.17751	5.6	1	1	1	1	375	40.051	6.23	31.46	1
P23083	Immunoglobulin heavy variable 1-2 OS=Homo sapiens OX=9606 GN=IGHV1-2 PE=1 SV=2	0	6.08273	11.1111	2	3	2	1	117	13.076	9.13	35.99	2
P15144	Aminopeptidase N OS=Homo sapiens OX=9606 GN=ANPEP PE=1 SV=4	0	6.04485	2.37849	2	2	2	1	967	109.471	5.48	56.7279	2
A0A0C4DH38	Immunoglobulin heavy variable 5-51 OS=Homo sapiens OX=9606 GN=IGHV5-51 PE=3 SV=1	0	5.88448	22.2222	2	2	2	1	117	12.666	8.27	54.19	2
P05164	Myeloperoxidase OS=Homo sapiens OX=9606 GN=MPO PE=1 SV=1	0	5.70224	1.87919	1	1	1	1	745	83.815	8.97	31.27	1
P01700	Immunoglobulin lambda variable 1-47 OS=Homo sapiens OX=9606 GN=IGLV1-47 PE=1 SV=2	0	5.6844	24.7863	2	2	2	1	117	12.276	5.91	52.36	2
Q12805	EGF-containing fibulin-like extracellular matrix protein 1 OS=Homo sapiens OX=9606 GN=EFEMP1 PE=1 SV=2	0	5.4646	4.66531	2	2	2	1	493	54.604	5.07	48.12	2
P06733	Alpha-enolase OS=Homo sapiens OX=9606 GN=ENO1 PE=1 SV=2	0.00395257	5.15422	2.99539	1	1	1	1	434	47.139	7.39	41.65	1
P43652	Afamin OS=Homo sapiens OX=9606 GN=AFM PE=1 SV=1	0.00395257	4.99916	3.67279	2	2	2	1	599	69.024	5.9	15.74	2
P24821	Tenascin OS=Homo sapiens OX=9606 GN=TNC PE=1 SV=3	0.00395257	4.96098	1.04498	2	2	2	1	2201	240.7	4.89	40.72	2
Q86Y46	Keratin, type II cytoskeletal 73 OS=Homo sapiens OX=9606 GN=KRT73 PE=1 SV=1	0.00395257	4.86391	2.22222	1	1	1	1	540	58.887	7.23	44.94	1
Q9BYF1	Angiotensin-converting enzyme 2 OS=Homo sapiens OX=9606 GN=ACE2 PE=1 SV=2	0.00395257	4.82711	1.36646	1	1	1	1	805	92.404	5.54	52.53	1
P04746	Pancreatic alpha-amylase OS=Homo sapiens OX=9606 GN=AMY2A PE=1 SV=2	0.00395257	4.78622	3.13112	1	1	1	1	511	57.67	7.05	50.53	1
P04217	Alpha-1B-glycoprotein OS=Homo sapiens OX=9606 GN=A1BG PE=1 SV=4	0.00395257	4.75359	5.05051	2	2	2	1	495	54.22	5.86	36.96	2
Q9HCU0	Endosialin OS=Homo sapiens OX=9606 GN=CD248 PE=1 SV=1	0.00395257	4.47625	1.84941	1	1	1	1	757	80.807	5.35	53.38	1
Q13332	Receptor-type tyrosine-protein phosphatase S OS=Homo sapiens OX=9606 GN=PTPRS PE=1 SV=3	0.00395257	4.21254	0.513347	1	1	1	1	1948	216.905	6.46	52.17	1
P05067	Amyloid-beta precursor protein OS=Homo sapiens OX=9606 GN=APP PE=1 SV=3	0.00395257	4.19457	2.33766	1	1	1	1	770	86.888	4.82	19.93	1
P16104	Histone H2AX OS=Homo sapiens OX=9606 GN=H2AX PE=1 SV=2	0.00395257	4.08996	6.29371	1	1	1	1	143	15.135	10.74	52.34	1
Q6EMK4	Vasorin OS=Homo sapiens OX=9606 GN=VASN PE=1 SV=1	0.00395257	3.98801	2.08024	1	1	1	1	673	71.668	7.39	46.06	1
P06312	Immunoglobulin kappa variable 4-1 OS=Homo sapiens OX=9606 GN=IGKV4-1 PE=1 SV=1	0.00395257	3.95117	9.91736	1	1	1	1	121	13.372	5.25	39.46	1
A0A0C4DH35	Probable non-functional immunoglobulin heavy variable 3-35 OS=Homo sapiens OX=9606 GN=IGHV3-35 PE=1 SV=1	0.00395257	3.95078	9.40171	1	1	1	1	117	12.802	7.88	53.89	1
P20774	Mimecan OS=Homo sapiens OX=9606 GN=OGN PE=1 SV=1	0.00395257	3.78085	5.36913	2	2	2	1	298	33.901	5.63	49.5659	2
A0A0B4J2H0	Immunoglobulin heavy variable 1-69D OS=Homo sapiens OX=9606 GN=IGHV1-69D PE=1 SV=1	0.00395257	3.74763	9.40171	1	1	1	1	117	12.652	8.47	28.13	1
P01717	Immunoglobulin lambda variable 3-25 OS=Homo sapiens OX=9606 GN=IGLV3-25 PE=1 SV=2	0.00395257	3.56985	18.75	2	2	2	1	112	12.004	4.5	58.88	2
P18428	Lipopolysaccharide-binding protein OS=Homo sapiens OX=9606 GN=LBP PE=1 SV=3	0.00395257	3.5391	2.2869	1	1	1	1	481	53.35	6.7	36.73	1
P11279	Lysosome-associated membrane glycoprotein 1 OS=Homo sapiens OX=9606 GN=LAMP1 PE=1 SV=3	0.00395257	3.21875	2.63789	1	1	1	1	417	44.854	8.75	38.51	1
A0A0A0MRZ8	Immunoglobulin kappa variable 3D-11 OS=Homo sapiens OX=9606 GN=IGKV3D-11 PE=3 SV=6	0.00395257	3.10177	7.82609	1	1	1	1	115	12.617	5.29	51.34	1
P14543	Nidogen-1 OS=Homo sapiens OX=9606 GN=NID1 PE=1 SV=3	0.00395257	3.07541	1.12269	1	1	1	1	1247	136.291	5.29	22.68	1
Q05639	Elongation factor 1-alpha 2 OS=Homo sapiens OX=9606 GN=EEF1A2 PE=1 SV=1	0.00395257	2.92118	2.37581	1	1	1	1	463	50.438	9.03	29.09	1
P02144	Myoglobin OS=Homo sapiens OX=9606 GN=MB PE=1 SV=2	0.00395257	2.77624	9.74026	1	1	1	1	154	17.173	7.68	0	1
P02671	Fibrinogen alpha chain OS=Homo sapiens OX=9606 GN=FGA PE=1 SV=2	0.00395257	2.71063	1.27021	1	1	1	1	866	94.914	6.01	38.73	1
P05543	Thyroxine-binding globulin OS=Homo sapiens OX=9606 GN=SERPINA7 PE=1 SV=2	0.00395257	2.70399	3.61446	1	1	1	1	415	46.295	6.3	29.19	1
P07737	Profilin-1 OS=Homo sapiens OX=9606 GN=PFN1 PE=1 SV=2	0.00395257	2.59108	10	1	1	1	1	140	15.045	8.27	37.33	1
P07998	Ribonuclease pancreatic OS=Homo sapiens OX=9606 GN=RNASE1 PE=1 SV=4	0.00395257	2.54379	15.3846	1	1	1	1	156	17.633	8.79	0	1
A0A075B6I0	Immunoglobulin lambda variable 8-61 OS=Homo sapiens OX=9606 GN=IGLV8-61 PE=3 SV=7	0.00395257	2.29843	7.37705	1	1	1	1	122	12.806	4.55	32.81	1
Q99969	Retinoic acid receptor responder protein 2 OS=Homo sapiens OX=9606 GN=RARRES2 PE=1 SV=1	0.00395257	2.21803	6.13497	1	1	1	1	163	18.606	9.09	24.94	1
P13473	Lysosome-associated membrane glycoprotein 2 OS=Homo sapiens OX=9606 GN=LAMP2 PE=1 SV=2	0.00395257	2.20551	1.95122	1	1	1	1	410	44.932	5.63	37.33	1
A0A0C4DH55	Immunoglobulin kappa variable 3D-7 OS=Homo sapiens OX=9606 GN=IGKV3D-7 PE=3 SV=5	0.00395257	2.13094	7.56303	1	1	1	1	119	13.139	5.94	35.83	1
P01706	Immunoglobulin lambda variable 2-11 OS=Homo sapiens OX=9606 GN=IGLV2-11 PE=1 SV=2	0.00395257	2.09756	6.72269	1	1	1	1	119	12.636	7.24	16.59	1
A0A087WSY6	Immunoglobulin kappa variable 3D-15 OS=Homo sapiens OX=9606 GN=IGKV3D-15 PE=3 SV=6	0.00775194	2.05631	7.82609	1	1	1	1	115	12.526	5.19	30.03	1
P21810	Biglycan OS=Homo sapiens OX=9606 GN=BGN PE=1 SV=2	0.00775194	2.02752	2.71739	1	1	1	1	368	41.628	7.52	39.59	1
P08519	Apolipoprotein(a) OS=Homo sapiens OX=9606 GN=LPA PE=1 SV=1	0.00775194	1.9017	8.28936	1	1	1	1	4548	500.995	5.88	16.87	1
P18065	Insulin-like growth factor-binding protein 2 OS=Homo sapiens OX=9606 GN=IGFBP2 PE=1 SV=2	0.00775194	1.89076	2.76923	1	1	1	1	325	34.791	7.5	49.75	1
Q8WWZ4	ATP-binding cassette sub-family A member 10 OS=Homo sapiens OX=9606 GN=ABCA10 PE=2 SV=3	0.00775194	1.78622	0.583279	1	1	1	1	1543	175.676	6.65	39.68	1

## Sheet: Fraction 2
Accession	Description	Exp. q-value	Sum PEP Score	Coverage	# Peptides	# PSMs	# Unique Peptides	# Protein Groups	# AAs	MW [kDa]	calc. pI	Score Mascot	# Peptides Mascot
P02768	Albumin OS=Homo sapiens OX=9606 GN=ALB PE=1 SV=2	0	565.759	86.0427	60	397	60	1	609	69.321	6.28	8441.55	60
P06396	Gelsolin OS=Homo sapiens OX=9606 GN=GSN PE=1 SV=1	0	333.538	50.8951	35	112	35	1	782	85.644	6.28	2556.42	35
P00751	Complement factor B OS=Homo sapiens OX=9606 GN=CFB PE=1 SV=2	0	233.895	45.4188	36	70	36	1	764	85.479	7.06	1471.86	36
P02787	Serotransferrin OS=Homo sapiens OX=9606 GN=TF PE=1 SV=3	0	233.781	51.8625	37	52	37	1	698	77.014	7.12	1281.46	37
P05155	Plasma protease C1 inhibitor OS=Homo sapiens OX=9606 GN=SERPING1 PE=1 SV=2	0	221.944	50.8	27	142	27	1	500	55.119	6.55	2413.83	27
P01833	Polymeric immunoglobulin receptor OS=Homo sapiens OX=9606 GN=PIGR PE=1 SV=4	0	182.477	42.0157	31	47	31	1	764	83.232	5.74	1085.2	31
P01009	Alpha-1-antitrypsin OS=Homo sapiens OX=9606 GN=SERPINA1 PE=1 SV=3	0	166.747	66.7464	28	59	28	1	418	46.707	5.59	1263.55	28
P12111	Collagen alpha-3(VI) chain OS=Homo sapiens OX=9606 GN=COL6A3 PE=1 SV=5	0	163.693	13.1885	34	43	34	1	3177	343.457	6.68	997.116	34
P0DOX5	Immunoglobulin gamma-1 heavy chain OS=Homo sapiens OX=9606 PE=1 SV=2	0	151.845	44.5434	17	50	9	1	449	49.298	8.72	1094.96	17
P01834	Immunoglobulin kappa constant OS=Homo sapiens OX=9606 GN=IGKC PE=1 SV=2	0	134.294	90.6542	10	81	2	1	107	11.758	6.52	1425.07	10
P01042	Kininogen-1 OS=Homo sapiens OX=9606 GN=KNG1 PE=1 SV=2	0	130.75	31.2112	20	31	20	1	644	71.912	6.81	799.144	20
P04264	Keratin, type II cytoskeletal 1 OS=Homo sapiens OX=9606 GN=KRT1 PE=1 SV=6	0	129.838	40.528	23	32	20	1	644	65.999	8.12	1114.67	23
P07911	Uromodulin OS=Homo sapiens OX=9606 GN=UMOD PE=1 SV=1	0	125.717	28.4375	17	75	17	1	640	69.714	5.24	1950.75	17
P0DOX7	Immunoglobulin kappa light chain OS=Homo sapiens OX=9606 PE=1 SV=1	0	121.179	58.8785	11	53	3	1	214	23.364	7.17	1291.85	11
P08779	Keratin, type I cytoskeletal 16 OS=Homo sapiens OX=9606 GN=KRT16 PE=1 SV=4	0	114.594	53.9112	24	29	12	1	473	51.236	5.05	855.059	24
P01859	Immunoglobulin heavy constant gamma 2 OS=Homo sapiens OX=9606 GN=IGHG2 PE=1 SV=2	0	114.319	40.184	13	64	6	1	326	35.878	7.59	1073.02	13
P00747	Plasminogen OS=Homo sapiens OX=9606 GN=PLG PE=1 SV=2	0	108.744	40.7407	26	29	26	1	810	90.51	7.24	481.924	26
P02538	Keratin, type II cytoskeletal 6A OS=Homo sapiens OX=9606 GN=KRT6A PE=1 SV=3	0	107.701	39.8936	23	28	3	1	564	60.008	8	860.09	23
P36955	Pigment epithelium-derived factor OS=Homo sapiens OX=9606 GN=SERPINF1 PE=1 SV=4	0	107.182	51.4354	19	30	19	1	418	46.283	6.38	760.429	19
P04259	Keratin, type II cytoskeletal 6B OS=Homo sapiens OX=9606 GN=KRT6B PE=1 SV=5	0	104.771	39.8936	23	28	3	1	564	60.03	8	854.242	23
P02760	Protein AMBP OS=Homo sapiens OX=9606 GN=AMBP PE=1 SV=1	0	100.09	43.1818	14	21	14	1	352	38.974	6.25	506.048	14
P02533	Keratin, type I cytoskeletal 14 OS=Homo sapiens OX=9606 GN=KRT14 PE=1 SV=4	0	97.9535	40.8898	21	25	6	1	472	51.529	5.16	711.765	21
P35908	Keratin, type II cytoskeletal 2 epidermal OS=Homo sapiens OX=9606 GN=KRT2 PE=1 SV=2	0	96.3834	40.0626	22	27	14	1	639	65.393	8	818.743	22
P00738	Haptoglobin OS=Homo sapiens OX=9606 GN=HP PE=1 SV=1	0	92.7031	40.3941	17	39	17	1	406	45.177	6.58	803.995	17
Q08380	Galectin-3-binding protein OS=Homo sapiens OX=9606 GN=LGALS3BP PE=1 SV=1	0	92.6665	37.4359	17	22	17	1	585	65.289	5.27	599.277	17
P01860	Immunoglobulin heavy constant gamma 3 OS=Homo sapiens OX=9606 GN=IGHG3 PE=1 SV=2	0	88.5174	48.0106	15	44	5	1	377	41.26	7.9	821.79	15
P06727	Apolipoprotein A-IV OS=Homo sapiens OX=9606 GN=APOA4 PE=1 SV=4	0	84.8858	52.0202	22	27	22	1	396	45.344	5.38	445.275	22
P04746	Pancreatic alpha-amylase OS=Homo sapiens OX=9606 GN=AMY2A PE=1 SV=2	0	82.7554	39.5303	14	19	14	1	511	57.67	7.05	429.12	14
P06681	Complement C2 OS=Homo sapiens OX=9606 GN=C2 PE=1 SV=2	0	81.9316	28.0585	21	24	21	1	752	83.214	7.42	479.79	21
P13645	Keratin, type I cytoskeletal 10 OS=Homo sapiens OX=9606 GN=KRT10 PE=1 SV=6	0	81.1488	28.9384	16	22	12	1	584	58.792	5.21	526.419	16
O00391	Sulfhydryl oxidase 1 OS=Homo sapiens OX=9606 GN=QSOX1 PE=1 SV=3	0	80.651	28.2463	20	25	20	1	747	82.526	8.92	507.445	20
P01008	Antithrombin-III OS=Homo sapiens OX=9606 GN=SERPINC1 PE=1 SV=1	0	80.1175	39.0086	13	22	13	1	464	52.569	6.71	577.018	13
P02751	Fibronectin OS=Homo sapiens OX=9606 GN=FN1 PE=1 SV=5	0	78.0671	10.9003	18	19	18	1	2477	272.15	5.5	431.83	18
P04196	Histidine-rich glycoprotein OS=Homo sapiens OX=9606 GN=HRG PE=1 SV=1	0	77.336	26.6667	14	21	14	1	525	59.541	7.5	464.36	14
P01861	Immunoglobulin heavy constant gamma 4 OS=Homo sapiens OX=9606 GN=IGHG4 PE=1 SV=1	0	77.1506	40.6728	10	34	3	1	327	35.918	7.36	782.495	10
Q04695	Keratin, type I cytoskeletal 17 OS=Homo sapiens OX=9606 GN=KRT17 PE=1 SV=2	0	74.4432	32.4074	16	20	6	1	432	48.076	5.02	588.588	16
P35527	Keratin, type I cytoskeletal 9 OS=Homo sapiens OX=9606 GN=KRT9 PE=1 SV=3	0	67.3746	24.5586	13	17	12	1	623	62.027	5.24	389.702	13
P19320	Vascular cell adhesion protein 1 OS=Homo sapiens OX=9606 GN=VCAM1 PE=1 SV=1	0	66.3307	26.793	16	17	16	1	739	81.224	5.22	378.51	16
Q6UXB8	Peptidase inhibitor 16 OS=Homo sapiens OX=9606 GN=PI16 PE=1 SV=1	0	65.8031	24.1901	9	18	9	1	463	49.44	5.39	412.776	9
Q6EMK4	Vasorin OS=Homo sapiens OX=9606 GN=VASN PE=1 SV=1	0	65.1802	21.0996	12	19	12	1	673	71.668	7.39	445.457	12
P09871	Complement C1s subcomponent OS=Homo sapiens OX=9606 GN=C1S PE=1 SV=1	0	65.1611	22.2384	11	13	11	1	688	76.635	4.96	357.78	11
P23142	Fibulin-1 OS=Homo sapiens OX=9606 GN=FBLN1 PE=1 SV=4	0	62.579	23.0441	13	18	13	1	703	77.162	5.22	448.66	13
P13671	Complement component C6 OS=Homo sapiens OX=9606 GN=C6 PE=1 SV=3	0	57.753	22.8051	17	17	17	1	934	104.718	6.76	308.069	17
P01024	Complement C3 OS=Homo sapiens OX=9606 GN=C3 PE=1 SV=2	0	56.9483	7.4564	12	15	12	1	1663	187.03	6.4	337.151	12
P05154	Plasma serine protease inhibitor OS=Homo sapiens OX=9606 GN=SERPINA5 PE=1 SV=3	0	55.828	32.5123	12	13	12	1	406	45.646	9.26	442.272	12
Q9NPY3	Complement component C1q receptor OS=Homo sapiens OX=9606 GN=CD93 PE=1 SV=3	0	51.2548	20.2454	10	11	10	1	652	68.515	5.44	274.029	10
Q14624	Inter-alpha-trypsin inhibitor heavy chain H4 OS=Homo sapiens OX=9606 GN=ITIH4 PE=1 SV=4	0	50.0692	16.129	10	11	10	1	930	103.293	6.98	220.12	10
P27487	Dipeptidyl peptidase 4 OS=Homo sapiens OX=9606 GN=DPP4 PE=1 SV=2	0	49.7031	17.2324	12	12	12	1	766	88.222	6.04	357.735	12
P0DOY2	Immunoglobulin lambda constant 2 OS=Homo sapiens OX=9606 GN=IGLC2 PE=1 SV=1	0	49.4647	65.0943	4	12	1	1	106	11.287	7.24	253.96	4
P13647	Keratin, type II cytoskeletal 5 OS=Homo sapiens OX=9606 GN=KRT5 PE=1 SV=3	0	48.4352	23.5593	14	17	5	1	590	62.34	7.74	381.113	14
P02790	Hemopexin OS=Homo sapiens OX=9606 GN=HPX PE=1 SV=2	0	47.5528	29.6537	12	16	12	1	462	51.643	7.02	217.786	12
P02766	Transthyretin OS=Homo sapiens OX=9606 GN=TTR PE=1 SV=1	0	45.2003	68.7075	8	9	8	1	147	15.877	5.76	270.779	8
P04279	Semenogelin-1 OS=Homo sapiens OX=9606 GN=SEMG1 PE=1 SV=2	0	45.0682	27.4892	11	12	7	1	462	52.1	9.29	314.376	11
P01019	Angiotensinogen OS=Homo sapiens OX=9606 GN=AGT PE=1 SV=1	0	44.3701	24.7423	8	9	8	1	485	53.121	6.32	240.518	8
P10643	Complement component C7 OS=Homo sapiens OX=9606 GN=C7 PE=1 SV=2	0	43.9388	18.3867	12	12	12	1	843	93.457	6.48	225.107	12
P02753	Retinol-binding protein 4 OS=Homo sapiens OX=9606 GN=RBP4 PE=1 SV=3	0	42.652	61.6915	9	12	9	1	201	22.995	6.07	265.841	9
P02647	Apolipoprotein A-I OS=Homo sapiens OX=9606 GN=APOA1 PE=1 SV=1	0	41.4124	43.0712	10	13	10	1	267	30.759	5.76	320.275	10
P00450	Ceruloplasmin OS=Homo sapiens OX=9606 GN=CP PE=1 SV=1	0	41.2472	12.2066	10	11	10	1	1065	122.128	5.72	290.6	10
P00746	Complement factor D OS=Homo sapiens OX=9606 GN=CFD PE=1 SV=5	0	40.0321	40.7115	5	7	5	1	253	27.016	7.71	151.157	5
P0DOX8	Immunoglobulin lambda-1 light chain OS=Homo sapiens OX=9606 PE=1 SV=1	0	39.9908	35.6481	5	10	2	1	216	22.816	6.76	247.196	5
P51884	Lumican OS=Homo sapiens OX=9606 GN=LUM PE=1 SV=2	0	39.9891	30.1775	10	11	10	1	338	38.405	6.61	260.775	10
P33151	Cadherin-5 OS=Homo sapiens OX=9606 GN=CDH5 PE=1 SV=5	0	35.8954	16.0714	8	8	8	1	784	87.474	5.43	221.947	8
P39060	Collagen alpha-1(XVIII) chain OS=Homo sapiens OX=9606 GN=COL18A1 PE=1 SV=5	0	35.0922	6.3854	8	8	8	1	1754	178.077	6.01	222.722	8
P25311	Zinc-alpha-2-glycoprotein OS=Homo sapiens OX=9606 GN=AZGP1 PE=1 SV=2	0	34.1129	30.8725	7	7	7	1	298	34.237	6.05	176.958	7
P04004	Vitronectin OS=Homo sapiens OX=9606 GN=VTN PE=1 SV=1	0	33.4238	16.9456	7	9	7	1	478	54.271	5.8	244.917	7
P10909	Clusterin OS=Homo sapiens OX=9606 GN=CLU PE=1 SV=1	0	32.4127	20.2673	7	7	7	1	449	52.461	6.27	160.263	7
P01011	Alpha-1-antichymotrypsin OS=Homo sapiens OX=9606 GN=SERPINA3 PE=1 SV=2	0	31.8922	19.1489	7	9	7	1	423	47.621	5.52	235.73	7
P29622	Kallistatin OS=Homo sapiens OX=9606 GN=SERPINA4 PE=1 SV=3	0	31.445	19.9063	7	8	7	1	427	48.511	7.75	159.014	7
P02765	Alpha-2-HS-glycoprotein OS=Homo sapiens OX=9606 GN=AHSG PE=1 SV=2	0	31.0167	18.5286	6	8	6	1	367	39.316	5.72	277.431	6
P02774	Vitamin D-binding protein OS=Homo sapiens OX=9606 GN=GC PE=1 SV=2	0	30.9192	24.6835	9	9	9	1	474	52.883	5.45	161.206	9
P19022	Cadherin-2 OS=Homo sapiens OX=9606 GN=CDH2 PE=1 SV=4	0	30.7849	10.1545	6	7	6	1	906	99.747	4.81	151.289	6
P02679	Fibrinogen gamma chain OS=Homo sapiens OX=9606 GN=FGG PE=1 SV=3	0	30.2623	18.1015	8	9	8	1	453	51.479	5.62	227.04	8
P12830	Cadherin-1 OS=Homo sapiens OX=9606 GN=CDH1 PE=1 SV=3	0	29.9654	9.41043	6	6	6	1	882	97.396	4.73	179.564	6
P07357	Complement component C8 alpha chain OS=Homo sapiens OX=9606 GN=C8A PE=1 SV=2	0	28.8046	13.5274	5	6	5	1	584	65.121	6.47	143.137	5
P02675	Fibrinogen beta chain OS=Homo sapiens OX=9606 GN=FGB PE=1 SV=2	0	26.0169	16.2933	7	7	7	1	491	55.892	8.27	162.37	7
P54802	Alpha-N-acetylglucosaminidase OS=Homo sapiens OX=9606 GN=NAGLU PE=1 SV=2	0	25.5617	13.5935	6	6	6	1	743	82.214	6.65	145.36	6
P01876	Immunoglobulin heavy constant alpha 1 OS=Homo sapiens OX=9606 GN=IGHA1 PE=1 SV=2	0	24.9199	21.813	7	7	4	1	353	37.631	6.51	206.351	7
Q02383	Semenogelin-2 OS=Homo sapiens OX=9606 GN=SEMG2 PE=1 SV=1	0	24.1638	15.1203	7	9	3	1	582	65.405	9.07	169.76	7
P02763	Alpha-1-acid glycoprotein 1 OS=Homo sapiens OX=9606 GN=ORM1 PE=1 SV=1	0	24.0648	27.8607	5	8	3	1	201	23.497	5.02	160.09	5
P61769	Beta-2-microglobulin OS=Homo sapiens OX=9606 GN=B2M PE=1 SV=1	0	23.9918	42.8571	5	7	5	1	119	13.706	6.52	146.126	5
P14625	Endoplasmin OS=Homo sapiens OX=9606 GN=HSP90B1 PE=1 SV=1	0	23.665	9.96264	6	6	6	1	803	92.411	4.84	169.011	6
Q14515	SPARC-like protein 1 OS=Homo sapiens OX=9606 GN=SPARCL1 PE=1 SV=2	0	22.9904	9.63855	5	7	5	1	664	75.161	4.81	107.1	5
P07360	Complement component C8 gamma chain OS=Homo sapiens OX=9606 GN=C8G PE=1 SV=3	0	22.1459	23.7624	3	4	3	1	202	22.264	8.31	145.53	3
P0DOX2	Immunoglobulin alpha-2 heavy chain OS=Homo sapiens OX=9606 PE=1 SV=2	0	20.6376	10.989	5	5	2	1	455	48.903	6.67	158.42	5
P02749	Beta-2-glycoprotein 1 OS=Homo sapiens OX=9606 GN=APOH PE=1 SV=3	0	20.4921	28.4058	5	5	5	1	345	38.273	7.97	78.1767	5
P02748	Complement component C9 OS=Homo sapiens OX=9606 GN=C9 PE=1 SV=2	0	20.4014	10.5546	5	5	5	1	559	63.133	5.59	124.41	5
P0C0L4	Complement C4-A OS=Homo sapiens OX=9606 GN=C4A PE=1 SV=2	0	19.827	4.30046	4	4	4	1	1744	192.664	7.08	138.349	4
P41222	Prostaglandin-H2 D-isomerase OS=Homo sapiens OX=9606 GN=PTGDS PE=1 SV=1	0	19.5233	23.1579	4	5	4	1	190	21.015	7.8	103.054	4
P60709	Actin, cytoplasmic 1 OS=Homo sapiens OX=9606 GN=ACTB PE=1 SV=1	0	18.6364	20.8	6	6	6	1	375	41.71	5.48	104.41	6
P18065	Insulin-like growth factor-binding protein 2 OS=Homo sapiens OX=9606 GN=IGFBP2 PE=1 SV=2	0	18.0595	11.6923	3	4	3	1	325	34.791	7.5	114.896	3
P22352	Glutathione peroxidase 3 OS=Homo sapiens OX=9606 GN=GPX3 PE=1 SV=2	0	18.0402	21.6814	4	6	4	1	226	25.537	8.13	132.072	4
P13727	Bone marrow proteoglycan OS=Homo sapiens OX=9606 GN=PRG2 PE=1 SV=2	0	17.3587	23.8739	4	4	4	1	222	25.189	6.76	105	4
P15144	Aminopeptidase N OS=Homo sapiens OX=9606 GN=ANPEP PE=1 SV=4	0	16.4279	5.58428	5	5	5	1	967	109.471	5.48	84.2891	5
P05546	Heparin cofactor 2 OS=Homo sapiens OX=9606 GN=SERPIND1 PE=1 SV=3	0	16.2117	11.4228	7	7	7	1	499	57.034	6.9	120.811	7
P05160	Coagulation factor XIII B chain OS=Homo sapiens OX=9606 GN=F13B PE=1 SV=3	0	16.2044	6.80787	3	5	3	1	661	75.461	6.39	102.42	3
P15586	N-acetylglucosamine-6-sulfatase OS=Homo sapiens OX=9606 GN=GNS PE=1 SV=3	0	16.1944	10.3261	5	5	5	1	552	62.042	8.31	116.77	5
P19652	Alpha-1-acid glycoprotein 2 OS=Homo sapiens OX=9606 GN=ORM2 PE=1 SV=2	0	15.8593	26.8657	5	6	3	1	201	23.588	5.11	108.99	5
P02671	Fibrinogen alpha chain OS=Homo sapiens OX=9606 GN=FGA PE=1 SV=2	0	15.6624	6.35104	5	5	5	1	866	94.914	6.01	110.08	5
P20774	Mimecan OS=Homo sapiens OX=9606 GN=OGN PE=1 SV=1	0	15.498	24.4966	6	6	6	1	298	33.901	5.63	76.42	6
Q9BYF1	Angiotensin-converting enzyme 2 OS=Homo sapiens OX=9606 GN=ACE2 PE=1 SV=2	0	14.488	6.8323	4	4	4	1	805	92.404	5.54	99.5333	4
Q04756	Hepatocyte growth factor activator OS=Homo sapiens OX=9606 GN=HGFAC PE=1 SV=1	0	14.395	7.78626	4	4	4	1	655	70.636	7.24	126.88	4
P01034	Cystatin-C OS=Homo sapiens OX=9606 GN=CST3 PE=1 SV=1	0	14.0723	34.9315	5	5	5	1	146	15.789	8.75	87.4765	5
Q8WWA0	Intelectin-1 OS=Homo sapiens OX=9606 GN=ITLN1 PE=1 SV=1	0	13.916	12.4601	3	3	3	1	313	34.939	6.01	70.23	3
P05156	Complement factor I OS=Homo sapiens OX=9606 GN=CFI PE=1 SV=2	0	13.2118	9.43396	4	4	4	1	583	65.707	7.5	91.95	4
Q12805	EGF-containing fibulin-like extracellular matrix protein 1 OS=Homo sapiens OX=9606 GN=EFEMP1 PE=1 SV=2	0	13.1239	11.1562	4	4	4	1	493	54.604	5.07	80.18	4
P00441	Superoxide dismutase [Cu-Zn] OS=Homo sapiens OX=9606 GN=SOD1 PE=1 SV=2	0	12.9963	16.8831	3	4	3	1	154	15.926	6.13	68.58	3
P43652	Afamin OS=Homo sapiens OX=9606 GN=AFM PE=1 SV=1	0	12.7004	7.67947	4	4	4	1	599	69.024	5.9	67.46	4
Q9HD89	Resistin OS=Homo sapiens OX=9606 GN=RETN PE=1 SV=1	0	12.3768	24.0741	2	2	2	1	108	11.411	6.86	99.9023	2
P00734	Prothrombin OS=Homo sapiens OX=9606 GN=F2 PE=1 SV=2	0	12.303	7.87781	3	3	3	1	622	69.992	5.9	60.83	3
P08697	Alpha-2-antiplasmin OS=Homo sapiens OX=9606 GN=SERPINF2 PE=1 SV=3	0	11.9324	8.14664	3	4	3	1	491	54.531	6.29	74.0167	3
P01619	Immunoglobulin kappa variable 3-20 OS=Homo sapiens OX=9606 GN=IGKV3-20 PE=1 SV=2	0	11.5517	21.5517	2	2	2	1	116	12.549	4.96	137.092	2
P22792	Carboxypeptidase N subunit 2 OS=Homo sapiens OX=9606 GN=CPN2 PE=1 SV=3	0	11.5237	9.17431	3	3	3	1	545	60.518	5.99	70.3856	3
P43121	Cell surface glycoprotein MUC18 OS=Homo sapiens OX=9606 GN=MCAM PE=1 SV=2	0	11.4357	7.43034	4	4	4	1	646	71.563	5.76	104.744	4
P55290	Cadherin-13 OS=Homo sapiens OX=9606 GN=CDH13 PE=1 SV=1	0	11.259	5.18934	2	2	2	1	713	78.238	4.98	76.78	2
P04217	Alpha-1B-glycoprotein OS=Homo sapiens OX=9606 GN=A1BG PE=1 SV=4	0	10.9297	8.68687	3	3	3	1	495	54.22	5.86	67.6167	3
P02750	Leucine-rich alpha-2-glycoprotein OS=Homo sapiens OX=9606 GN=LRG1 PE=1 SV=2	0	9.75316	12.6801	4	4	4	1	347	38.154	6.95	84.9215	4
Q9HCU0	Endosialin OS=Homo sapiens OX=9606 GN=CD248 PE=1 SV=1	0	9.63657	4.09511	3	3	3	1	757	80.807	5.35	55.3086	3
P07477	Trypsin-1 OS=Homo sapiens OX=9606 GN=PRSS1 PE=1 SV=1	0	8.51656	8.09717	1	1	1	1	247	26.541	6.51	46.08	1
P01764	Immunoglobulin heavy variable 3-23 OS=Homo sapiens OX=9606 GN=IGHV3-23 PE=1 SV=2	0	7.98649	18.8034	2	2	2	1	117	12.574	8.28	64.4726	2
O75309	Cadherin-16 OS=Homo sapiens OX=9606 GN=CDH16 PE=1 SV=1	0	7.63431	5.91074	3	3	3	1	829	89.867	4.96	42.47	3
P10645	Chromogranin-A OS=Homo sapiens OX=9606 GN=CHGA PE=1 SV=7	0	7.63228	5.25164	2	2	2	1	457	50.658	4.6	73.42	2
P80748	Immunoglobulin lambda variable 3-21 OS=Homo sapiens OX=9606 GN=IGLV3-21 PE=1 SV=2	0	7.61404	13.6752	1	1	1	1	117	12.438	5.29	107.96	1
P21810	Biglycan OS=Homo sapiens OX=9606 GN=BGN PE=1 SV=2	0	7.48749	8.42391	2	2	2	1	368	41.628	7.52	33.15	2
P10321	HLA class I histocompatibility antigen, C alpha chain OS=Homo sapiens OX=9606 GN=HLA-C PE=1 SV=3	0	7.40538	3.55191	2	2	2	1	366	40.623	6.04	72.2	2
P49908	Selenoprotein P OS=Homo sapiens OX=9606 GN=SELENOP PE=1 SV=3	0	7.14103	4.72441	2	2	2	1	381	43.156	7.87	77.35	2
P02144	Myoglobin OS=Homo sapiens OX=9606 GN=MB PE=1 SV=2	0	7.02347	9.74026	1	1	1	1	154	17.173	7.68	59.85	1
P04439	HLA class I histocompatibility antigen, A alpha chain OS=Homo sapiens OX=9606 GN=HLA-A PE=1 SV=2	0	7.01827	8.76712	3	3	3	1	365	40.815	6	58.5	3
P27824	Calnexin OS=Homo sapiens OX=9606 GN=CANX PE=1 SV=2	0	6.98825	4.22297	2	2	2	1	592	67.526	4.6	51.27	2
P61626	Lysozyme C OS=Homo sapiens OX=9606 GN=LYZ PE=1 SV=1	0	6.91158	13.5135	2	2	2	1	148	16.526	9.16	56.92	2
Q9NPG4	Protocadherin-12 OS=Homo sapiens OX=9606 GN=PCDH12 PE=1 SV=1	0	6.78516	1.94257	1	2	1	1	1184	128.915	5.29	84.09	1
P01824	Immunoglobulin heavy variable 4-39 OS=Homo sapiens OX=9606 GN=IGHV4-39 PE=1 SV=2	0	6.77985	17.6	2	2	2	1	125	13.908	9.26	55.55	2
P07900	Heat shock protein HSP 90-alpha OS=Homo sapiens OX=9606 GN=HSP90AA1 PE=1 SV=5	0	6.76196	3.14208	2	2	2	1	732	84.607	5.02	88.96	2
Q96PD5	N-acetylmuramoyl-L-alanine amidase OS=Homo sapiens OX=9606 GN=PGLYRP2 PE=1 SV=1	0	6.3398	2.25694	1	1	1	1	576	62.178	7.55	62.19	1
P98160	Basement membrane-specific heparan sulfate proteoglycan core protein OS=Homo sapiens OX=9606 GN=HSPG2 PE=1 SV=4	0	6.25203	1.32088	4	4	4	1	4391	468.532	6.51	30.86	4
P01593	Immunoglobulin kappa variable 1D-33 OS=Homo sapiens OX=9606 GN=IGKV1D-33 PE=1 SV=2	0	6.23218	13.6752	1	1	1	1	117	12.84	4.78	58.85	1
A0A075B6S5	Immunoglobulin kappa variable 1-27 OS=Homo sapiens OX=9606 GN=IGKV1-27 PE=3 SV=1	0	6.07007	13.6752	1	1	1	1	117	12.703	8.29	76.52	1
Q8NBS9	Thioredoxin domain-containing protein 5 OS=Homo sapiens OX=9606 GN=TXNDC5 PE=1 SV=2	0	5.95134	6.71296	2	2	2	1	432	47.599	5.97	28.73	2
P16278	Beta-galactosidase OS=Homo sapiens OX=9606 GN=GLB1 PE=1 SV=2	0	5.83923	2.06795	1	1	1	1	677	76.027	6.57	57.91	1
P35555	Fibrillin-1 OS=Homo sapiens OX=9606 GN=FBN1 PE=1 SV=4	0	5.76726	0.452804	1	1	1	1	2871	312.083	4.93	83.52	1
P02788	Lactotransferrin OS=Homo sapiens OX=9606 GN=LTF PE=1 SV=6	0	5.71669	6.47887	3	3	3	1	710	78.132	8.12	17.23	3
P07585	Decorin OS=Homo sapiens OX=9606 GN=DCN PE=1 SV=1	0	5.70213	6.68524	3	3	3	1	359	39.722	8.54	62.6933	3
P30740	Leukocyte elastase inhibitor OS=Homo sapiens OX=9606 GN=SERPINB1 PE=1 SV=1	0	5.69159	5.01319	2	2	2	1	379	42.715	6.28	60.6151	2
P00740	Coagulation factor IX OS=Homo sapiens OX=9606 GN=F9 PE=1 SV=2	0	5.38371	5.85683	3	3	3	1	461	51.745	5.47	62.7447	3
P24821	Tenascin OS=Homo sapiens OX=9606 GN=TNC PE=1 SV=3	0	5.38056	1.49932	2	2	2	1	2201	240.7	4.89	39.79	2
A0A0A0MS15	Immunoglobulin heavy variable 3-49 OS=Homo sapiens OX=9606 GN=IGHV3-49 PE=3 SV=1	0	5.2001	15.1261	2	10	1	1	119	13.048	8.62	155.209	2
A0A087WW87	Immunoglobulin kappa variable 2-40 OS=Homo sapiens OX=9606 GN=IGKV2-40 PE=3 SV=2	0	5.10779	10.7438	1	1	1	1	121	13.302	4.61	48.29	1
Q92954	Proteoglycan 4 OS=Homo sapiens OX=9606 GN=PRG4 PE=1 SV=3	0	5.01942	1.1396	2	2	2	1	1404	150.968	9.51	50.2089	2
P08571	Monocyte differentiation antigen CD14 OS=Homo sapiens OX=9606 GN=CD14 PE=1 SV=2	0	4.57035	7.46667	2	2	2	1	375	40.051	6.23	33.6755	2
Q5D862	Filaggrin-2 OS=Homo sapiens OX=9606 GN=FLG2 PE=1 SV=1	0	4.47599	0.460059	1	1	1	1	2391	247.928	8.31	49.27	1
Q13332	Receptor-type tyrosine-protein phosphatase S OS=Homo sapiens OX=9606 GN=PTPRS PE=1 SV=3	0	4.47289	0.667351	1	1	1	1	1948	216.905	6.46	56.14	1
P11279	Lysosome-associated membrane glycoprotein 1 OS=Homo sapiens OX=9606 GN=LAMP1 PE=1 SV=3	0	4.26873	2.63789	1	1	1	1	417	44.854	8.75	52.37	1
P22079	Lactoperoxidase OS=Homo sapiens OX=9606 GN=LPO PE=1 SV=2	0	4.137	2.10674	2	2	2	1	712	80.237	8.62	42.19	2
A0A0C4DH38	Immunoglobulin heavy variable 5-51 OS=Homo sapiens OX=9606 GN=IGHV5-51 PE=3 SV=1	0	4.00993	12.8205	1	1	1	1	117	12.666	8.27	39.53	1
P05023	Sodium/potassium-transporting ATPase subunit alpha-1 OS=Homo sapiens OX=9606 GN=ATP1A1 PE=1 SV=1	0	3.9809	1.75953	2	2	2	1	1023	112.824	5.49	36.12	2
P06312	Immunoglobulin kappa variable 4-1 OS=Homo sapiens OX=9606 GN=IGKV4-1 PE=1 SV=1	0	3.74184	7.43802	1	1	1	1	121	13.372	5.25	45.12	1
P01700	Immunoglobulin lambda variable 1-47 OS=Homo sapiens OX=9606 GN=IGLV1-47 PE=1 SV=2	0	3.72148	11.1111	1	1	1	1	117	12.276	5.91	47.43	1
P02745	Complement C1q subcomponent subunit A OS=Homo sapiens OX=9606 GN=C1QA PE=1 SV=2	0	3.64035	4.08163	1	1	1	1	245	26	9.11	52.01	1
P06870	Kallikrein-1 OS=Homo sapiens OX=9606 GN=KLK1 PE=1 SV=2	0	3.58838	4.96183	1	1	1	1	262	28.871	4.83	34.61	1
P07339	Cathepsin D OS=Homo sapiens OX=9606 GN=CTSD PE=1 SV=1	0	3.54791	3.15534	1	1	1	1	412	44.524	6.54	54.79	1
P07355	Annexin A2 OS=Homo sapiens OX=9606 GN=ANXA2 PE=1 SV=2	0	3.51499	4.12979	1	1	1	1	339	38.58	7.75	26.53	1
A0A0A0MRZ8	Immunoglobulin kappa variable 3D-11 OS=Homo sapiens OX=9606 GN=IGKV3D-11 PE=3 SV=6	0	3.41556	7.82609	1	1	1	1	115	12.617	5.29	40.12	1
P18428	Lipopolysaccharide-binding protein OS=Homo sapiens OX=9606 GN=LBP PE=1 SV=3	0	3.35067	2.2869	1	1	1	1	481	53.35	6.7	40.79	1
Q9UBP4	Dickkopf-related protein 3 OS=Homo sapiens OX=9606 GN=DKK3 PE=1 SV=2	0	3.2876	2.85714	1	1	1	1	350	38.365	4.65	47.01	1
P62805	Histone H4 OS=Homo sapiens OX=9606 GN=H4C1 PE=1 SV=2	0	3.27303	11.6505	1	1	1	1	103	11.36	11.36	31.1	1
P62937	Peptidyl-prolyl cis-trans isomerase A OS=Homo sapiens OX=9606 GN=PPIA PE=1 SV=2	0	3.27124	5.45455	1	1	1	1	165	18.001	7.81	21.58	1
P11226	Mannose-binding protein C OS=Homo sapiens OX=9606 GN=MBL2 PE=1 SV=2	0	3.16768	3.62903	1	1	1	1	248	26.127	5.49	48.88	1
Q9HCL0	Protocadherin-18 OS=Homo sapiens OX=9606 GN=PCDH18 PE=1 SV=3	0	3.11827	1.85022	1	1	1	1	1135	126.071	5.15	0	1
P22105	Tenascin-X OS=Homo sapiens OX=9606 GN=TNXB PE=1 SV=5	0	3.09691	0.259189	1	1	1	1	4244	458.1	5.17	56.89	1
A0A0B4J1V0	Immunoglobulin heavy variable 3-15 OS=Homo sapiens OX=9606 GN=IGHV3-15 PE=3 SV=1	0	3.04819	13.4454	2	2	1	1	119	12.917	8.62	45.05	2
P05543	Thyroxine-binding globulin OS=Homo sapiens OX=9606 GN=SERPINA7 PE=1 SV=2	0	2.98255	3.61446	1	1	1	1	415	46.295	6.3	34.99	1
P0DJD7	Pepsin A-4 OS=Homo sapiens OX=9606 GN=PGA4 PE=1 SV=1	0	2.82246	2.06186	1	1	1	1	388	41.951	4.34	0	1
P13473	Lysosome-associated membrane glycoprotein 2 OS=Homo sapiens OX=9606 GN=LAMP2 PE=1 SV=2	0.003367	2.76397	1.95122	1	1	1	1	410	44.932	5.63	46.32	1
P16070	CD44 antigen OS=Homo sapiens OX=9606 GN=CD44 PE=1 SV=3	0.003367	2.64493	1.34771	1	1	1	1	742	81.487	5.33	47.44	1
O14786	Neuropilin-1 OS=Homo sapiens OX=9606 GN=NRP1 PE=1 SV=3	0.003367	2.64111	1.51679	1	1	1	1	923	103.069	5.88	0	1
P41271	Neuroblastoma suppressor of tumorigenicity 1 OS=Homo sapiens OX=9606 GN=NBL1 PE=1 SV=2	0.003367	2.62251	3.8674	1	1	1	1	181	19.395	5.29	52.79	1
Q15582	Transforming growth factor-beta-induced protein ig-h3 OS=Homo sapiens OX=9606 GN=TGFBI PE=1 SV=1	0.003367	2.51173	1.75695	1	1	1	1	683	74.634	7.71	23.22	1
P01782	Immunoglobulin heavy variable 3-9 OS=Homo sapiens OX=9606 GN=IGHV3-9 PE=1 SV=2	0.003367	2.49512	9.32203	1	1	1	1	118	12.936	7.08	23.48	1
P0DOX6	Immunoglobulin mu heavy chain OS=Homo sapiens OX=9606 PE=1 SV=2	0.003367	2.47357	3.29861	2	2	2	1	576	63.446	7.87	0	2
P05090	Apolipoprotein D OS=Homo sapiens OX=9606 GN=APOD PE=1 SV=1	0.003367	2.39437	3.7037	1	1	1	1	189	21.262	5.15	48.44	1
Q7L576	Cytoplasmic FMR1-interacting protein 1 OS=Homo sapiens OX=9606 GN=CYFIP1 PE=1 SV=1	0.003367	2.37161	1.83559	1	1	1	1	1253	145.089	6.9	0	1
Q92563	Testican-2 OS=Homo sapiens OX=9606 GN=SPOCK2 PE=1 SV=1	0.003367	2.36101	1.88679	1	1	1	1	424	46.749	4.83	21.89	1
P19823	Inter-alpha-trypsin inhibitor heavy chain H2 OS=Homo sapiens OX=9606 GN=ITIH2 PE=1 SV=2	0.003367	2.35912	1.58562	1	1	1	1	946	106.397	6.86	31.55	1
P35858	Insulin-like growth factor-binding protein complex acid labile subunit OS=Homo sapiens OX=9606 GN=IGFALS PE=1 SV=1	0.003367	2.29602	2.47934	1	1	1	1	605	65.994	6.79	19.34	1
Q12907	Vesicular integral-membrane protein VIP36 OS=Homo sapiens OX=9606 GN=LMAN2 PE=1 SV=1	0.003367	2.28853	5.89888	1	1	1	1	356	40.203	6.95	0	1
P21731	Thromboxane A2 receptor OS=Homo sapiens OX=9606 GN=TBXA2R PE=1 SV=3	0.003367	2.26753	6.99708	1	1	1	1	343	37.407	9.91	0	1
Q92496	Complement factor H-related protein 4 OS=Homo sapiens OX=9606 GN=CFHR4 PE=1 SV=3	0.003367	2.26569	2.59516	2	2	2	1	578	65.308	4.94	39.04	2
P10253	Lysosomal alpha-glucosidase OS=Homo sapiens OX=9606 GN=GAA PE=1 SV=4	0.003367	2.2579	0.840336	1	1	1	1	952	105.257	6	20.52	1
P68431	Histone H3.1 OS=Homo sapiens OX=9606 GN=H3C1 PE=1 SV=2	0.003367	2.23478	5.14706	1	1	1	1	136	15.394	11.12	38.56	1
Q01484	Ankyrin-2 OS=Homo sapiens OX=9606 GN=ANK2 PE=1 SV=4	0.00662252	2.18502	0.555977	1	1	1	1	3957	433.448	5.14	0	1
P48740	Mannan-binding lectin serine protease 1 OS=Homo sapiens OX=9606 GN=MASP1 PE=1 SV=3	0.00662252	2.15503	2.14592	1	1	1	1	699	79.195	5.49	0	1
A0A0C4DH55	Immunoglobulin kappa variable 3D-7 OS=Homo sapiens OX=9606 GN=IGKV3D-7 PE=3 SV=5	0.00662252	2.00546	7.56303	1	1	1	1	119	13.139	5.94	31.32	1
Q15848	Adiponectin OS=Homo sapiens OX=9606 GN=ADIPOQ PE=1 SV=1	0.00931677	1.97198	8.60656	2	2	2	1	244	26.397	5.74	38.6462	2
Q5THJ4	Vacuolar protein sorting-associated protein 13D OS=Homo sapiens OX=9606 GN=VPS13D PE=1 SV=2	0.00931677	1.96859	0.159526	1	1	1	1	4388	491.606	6.58	39.29	1
P16104	Histone H2AX OS=Homo sapiens OX=9606 GN=H2AX PE=1 SV=2	0.00931677	1.92665	6.29371	1	1	1	1	143	15.135	10.74	22.97	1

## Sheet: Fraction 3
Accession	Description	Exp. q-value	Sum PEP Score	Coverage	# Peptides	# PSMs	# Unique Peptides	# Protein Groups	# AAs	MW [kDa]	calc. pI	Score Mascot	# Peptides Mascot
P02787	Serotransferrin OS=Homo sapiens OX=9606 GN=TF PE=1 SV=3	0	799.372	75.2149	60	550	60	1	698	77.014	7.12	14149.2	60
P02768	Albumin OS=Homo sapiens OX=9606 GN=ALB PE=1 SV=2	0	759.467	84.5649	61	523	61	1	609	69.321	6.28	11193.2	61
P01009	Alpha-1-antitrypsin OS=Homo sapiens OX=9606 GN=SERPINA1 PE=1 SV=3	0	336.279	69.378	35	133	35	1	418	46.707	5.59	2829.21	35
P05160	Coagulation factor XIII B chain OS=Homo sapiens OX=9606 GN=F13B PE=1 SV=3	0	320.774	60.0605	35	104	35	1	661	75.461	6.39	2545.67	35
P01011	Alpha-1-antichymotrypsin OS=Homo sapiens OX=9606 GN=SERPINA3 PE=1 SV=2	0	205.268	57.9196	26	65	26	1	423	47.621	5.52	1886.81	26
P01042	Kininogen-1 OS=Homo sapiens OX=9606 GN=KNG1 PE=1 SV=2	0	201.692	34.9379	25	65	25	1	644	71.912	6.81	1378.82	25
P01024	Complement C3 OS=Homo sapiens OX=9606 GN=C3 PE=1 SV=2	0	197.361	21.2267	28	43	28	1	1663	187.03	6.4	1223.35	28
P02788	Lactotransferrin OS=Homo sapiens OX=9606 GN=LTF PE=1 SV=6	0	194.017	56.0563	29	39	29	1	710	78.132	8.12	1058.58	29
P12111	Collagen alpha-3(VI) chain OS=Homo sapiens OX=9606 GN=COL6A3 PE=1 SV=5	0	191.397	15.5493	34	40	34	1	3177	343.457	6.68	1034.82	34
P01019	Angiotensinogen OS=Homo sapiens OX=9606 GN=AGT PE=1 SV=1	0	172.785	36.701	13	42	13	1	485	53.121	6.32	1557.67	13
P10909	Clusterin OS=Homo sapiens OX=9606 GN=CLU PE=1 SV=1	0	161.569	38.0846	20	61	20	1	449	52.461	6.27	1313.32	20
P04217	Alpha-1B-glycoprotein OS=Homo sapiens OX=9606 GN=A1BG PE=1 SV=4	0	141.098	50.101	16	45	16	1	495	54.22	5.86	858.516	16
P02760	Protein AMBP OS=Homo sapiens OX=9606 GN=AMBP PE=1 SV=1	0	136.521	46.5909	15	24	15	1	352	38.974	6.25	784.86	15
Q96PD5	N-acetylmuramoyl-L-alanine amidase OS=Homo sapiens OX=9606 GN=PGLYRP2 PE=1 SV=1	0	135.253	40.7986	16	29	16	1	576	62.178	7.55	744.294	16
P43652	Afamin OS=Homo sapiens OX=9606 GN=AFM PE=1 SV=1	0	132.327	42.404	25	34	25	1	599	69.024	5.9	801.09	25
P36955	Pigment epithelium-derived factor OS=Homo sapiens OX=9606 GN=SERPINF1 PE=1 SV=4	0	131.159	51.4354	19	31	19	1	418	46.283	6.38	901.301	19
P02790	Hemopexin OS=Homo sapiens OX=9606 GN=HPX PE=1 SV=2	0	126.675	47.8355	19	45	19	1	462	51.643	7.02	701.246	19
P00740	Coagulation factor IX OS=Homo sapiens OX=9606 GN=F9 PE=1 SV=2	0	114.633	47.5054	19	32	17	1	461	51.745	5.47	687.339	19
P01834	Immunoglobulin kappa constant OS=Homo sapiens OX=9606 GN=IGKC PE=1 SV=2	0	112.44	82.243	8	30	8	1	107	11.758	6.52	696.699	8
P08697	Alpha-2-antiplasmin OS=Homo sapiens OX=9606 GN=SERPINF2 PE=1 SV=3	0	108.909	46.6395	16	22	16	1	491	54.531	6.29	469.253	16
Q15582	Transforming growth factor-beta-induced protein ig-h3 OS=Homo sapiens OX=9606 GN=TGFBI PE=1 SV=1	0	101.83	38.7994	19	22	19	1	683	74.634	7.71	547.671	19
P98160	Basement membrane-specific heparan sulfate proteoglycan core protein OS=Homo sapiens OX=9606 GN=HSPG2 PE=1 SV=4	0	96.4452	5.53405	14	17	14	1	4391	468.532	6.51	402.981	14
P01008	Antithrombin-III OS=Homo sapiens OX=9606 GN=SERPINC1 PE=1 SV=1	0	93.6699	41.5948	13	18	13	1	464	52.569	6.71	437.217	13
P51884	Lumican OS=Homo sapiens OX=9606 GN=LUM PE=1 SV=2	0	88.3164	41.716	12	26	12	1	338	38.405	6.61	638.615	12
P04004	Vitronectin OS=Homo sapiens OX=9606 GN=VTN PE=1 SV=1	0	86.6065	34.3096	15	27	15	1	478	54.271	5.8	587.273	15
P01859	Immunoglobulin heavy constant gamma 2 OS=Homo sapiens OX=9606 GN=IGHG2 PE=1 SV=2	0	86.0315	43.865	14	34	8	1	326	35.878	7.59	583.107	14
P02766	Transthyretin OS=Homo sapiens OX=9606 GN=TTR PE=1 SV=1	0	85.9723	72.7891	9	14	9	1	147	15.877	5.76	418.513	9
P18428	Lipopolysaccharide-binding protein OS=Homo sapiens OX=9606 GN=LBP PE=1 SV=3	0	84.0849	30.9771	12	17	12	1	481	53.35	6.7	569.003	12
Q12805	EGF-containing fibulin-like extracellular matrix protein 1 OS=Homo sapiens OX=9606 GN=EFEMP1 PE=1 SV=2	0	83.9179	35.6998	13	18	13	1	493	54.604	5.07	448.995	13
P06727	Apolipoprotein A-IV OS=Homo sapiens OX=9606 GN=APOA4 PE=1 SV=4	0	81.9936	40.404	16	20	16	1	396	45.344	5.38	484.924	16
P04264	Keratin, type II cytoskeletal 1 OS=Homo sapiens OX=9606 GN=KRT1 PE=1 SV=6	0	81.6599	29.5031	17	17	15	1	644	65.999	8.12	538.368	17
P00734	Prothrombin OS=Homo sapiens OX=9606 GN=F2 PE=1 SV=2	0	78.3536	33.119	13	15	13	1	622	69.992	5.9	475.133	13
P35908	Keratin, type II cytoskeletal 2 epidermal OS=Homo sapiens OX=9606 GN=KRT2 PE=1 SV=2	0	73.668	30.3599	14	15	12	1	639	65.393	8	507.448	14
P29622	Kallistatin OS=Homo sapiens OX=9606 GN=SERPINA4 PE=1 SV=3	0	73.6486	38.4075	14	16	14	1	427	48.511	7.75	378.643	14
P10645	Chromogranin-A OS=Homo sapiens OX=9606 GN=CHGA PE=1 SV=7	0	72.7651	36.3239	10	10	10	1	457	50.658	4.6	182.121	10
P04746	Pancreatic alpha-amylase OS=Homo sapiens OX=9606 GN=AMY2A PE=1 SV=2	0	71.3863	27.7886	11	13	2	1	511	57.67	7.05	366.987	11
P55287	Cadherin-11 OS=Homo sapiens OX=9606 GN=CDH11 PE=2 SV=2	0	70.8183	23.995	13	17	13	1	796	87.911	4.91	388.841	13
P02749	Beta-2-glycoprotein 1 OS=Homo sapiens OX=9606 GN=APOH PE=1 SV=3	0	67.3394	30.7246	8	11	8	1	345	38.273	7.97	293.604	8
P19961	Alpha-amylase 2B OS=Homo sapiens OX=9606 GN=AMY2B PE=1 SV=1	0	66.2009	27.7886	10	12	1	1	511	57.673	7.09	346.115	10
P0DUB6	Alpha-amylase 1A OS=Homo sapiens OX=9606 GN=AMY1A PE=1 SV=1	0	65.0387	27.0059	10	12	1	1	511	57.731	6.93	344.685	10
P02763	Alpha-1-acid glycoprotein 1 OS=Homo sapiens OX=9606 GN=ORM1 PE=1 SV=1	0	64.8196	41.791	8	23	5	1	201	23.497	5.02	629.527	8
P05546	Heparin cofactor 2 OS=Homo sapiens OX=9606 GN=SERPIND1 PE=1 SV=3	0	64.6305	36.0721	19	19	19	1	499	57.034	6.9	442.311	19
P06396	Gelsolin OS=Homo sapiens OX=9606 GN=GSN PE=1 SV=1	0	64.0054	20.844	13	16	13	1	782	85.644	6.28	495.439	13
P02748	Complement component C9 OS=Homo sapiens OX=9606 GN=C9 PE=1 SV=2	0	61.3398	23.0769	13	15	13	1	559	63.133	5.59	332.528	13
P13645	Keratin, type I cytoskeletal 10 OS=Homo sapiens OX=9606 GN=KRT10 PE=1 SV=6	0	61.2034	27.5685	14	15	14	1	584	58.792	5.21	357.178	14
Q9UBP4	Dickkopf-related protein 3 OS=Homo sapiens OX=9606 GN=DKK3 PE=1 SV=2	0	58.5608	38.2857	8	12	8	1	350	38.365	4.65	356.854	8
P05154	Plasma serine protease inhibitor OS=Homo sapiens OX=9606 GN=SERPINA5 PE=1 SV=3	0	58.4678	28.8177	10	12	10	1	406	45.646	9.26	450.944	10
P02774	Vitamin D-binding protein OS=Homo sapiens OX=9606 GN=GC PE=1 SV=2	0	57.7571	35.0211	13	14	13	1	474	52.883	5.45	334.89	13
P08185	Corticosteroid-binding globulin OS=Homo sapiens OX=9606 GN=SERPINA6 PE=1 SV=1	0	55.8373	32.5926	9	10	9	1	405	45.112	6.04	386.004	9
P02751	Fibronectin OS=Homo sapiens OX=9606 GN=FN1 PE=1 SV=5	0	54.698	7.22648	15	15	15	1	2477	272.15	5.5	404.607	15
P00747	Plasminogen OS=Homo sapiens OX=9606 GN=PLG PE=1 SV=2	0	54.2928	19.8765	14	15	14	1	810	90.51	7.24	241.88	14
P01860	Immunoglobulin heavy constant gamma 3 OS=Homo sapiens OX=9606 GN=IGHG3 PE=1 SV=2	0	53.9956	38.7268	11	20	3	1	377	41.26	7.9	429.794	11
P04196	Histidine-rich glycoprotein OS=Homo sapiens OX=9606 GN=HRG PE=1 SV=1	0	51.5367	22.2857	9	11	9	1	525	59.541	7.5	263.154	9
P01861	Immunoglobulin heavy constant gamma 4 OS=Homo sapiens OX=9606 GN=IGHG4 PE=1 SV=1	0	48.6916	36.6972	9	18	3	1	327	35.918	7.36	406.13	9
P09871	Complement C1s subcomponent OS=Homo sapiens OX=9606 GN=C1S PE=1 SV=1	0	48.2098	12.5	8	10	8	1	688	76.635	4.96	279.098	8
P00746	Complement factor D OS=Homo sapiens OX=9606 GN=CFD PE=1 SV=5	0	47.1563	40.3162	7	10	7	1	253	27.016	7.71	146.163	7
P02671	Fibrinogen alpha chain OS=Homo sapiens OX=9606 GN=FGA PE=1 SV=2	0	47.1427	15.2425	9	12	9	1	866	94.914	6.01	253.445	9
P01833	Polymeric immunoglobulin receptor OS=Homo sapiens OX=9606 GN=PIGR PE=1 SV=4	0	46.5185	17.9319	11	11	11	1	764	83.232	5.74	275.49	11
P00751	Complement factor B OS=Homo sapiens OX=9606 GN=CFB PE=1 SV=2	0	44.709	15.5759	12	13	12	1	764	85.479	7.06	251.898	12
P19652	Alpha-1-acid glycoprotein 2 OS=Homo sapiens OX=9606 GN=ORM2 PE=1 SV=2	0	43.2382	37.3134	7	15	4	1	201	23.588	5.11	294.963	7
O14773	Tripeptidyl-peptidase 1 OS=Homo sapiens OX=9606 GN=TPP1 PE=1 SV=2	0	40.086	21.6696	8	8	8	1	563	61.21	6.48	244.717	8
P23142	Fibulin-1 OS=Homo sapiens OX=9606 GN=FBLN1 PE=1 SV=4	0	40.0596	17.2119	8	9	8	1	703	77.162	5.22	162.036	8
P11597	Cholesteryl ester transfer protein OS=Homo sapiens OX=9606 GN=CETP PE=1 SV=2	0	40.0188	20.284	8	9	8	1	493	54.721	6.09	233.077	8
P0DOX5	Immunoglobulin gamma-1 heavy chain OS=Homo sapiens OX=9606 PE=1 SV=2	0	39.546	30.2895	10	14	3	1	449	49.298	8.72	336.297	10
Q15848	Adiponectin OS=Homo sapiens OX=9606 GN=ADIPOQ PE=1 SV=1	0	38.8601	30.7377	5	7	5	1	244	26.397	5.74	179.76	5
P35527	Keratin, type I cytoskeletal 9 OS=Homo sapiens OX=9606 GN=KRT9 PE=1 SV=3	0	38.0265	14.9278	8	8	8	1	623	62.027	5.24	259.286	8
P13667	Protein disulfide-isomerase A4 OS=Homo sapiens OX=9606 GN=PDIA4 PE=1 SV=2	0	37.6952	18.2946	14	18	14	1	645	72.887	5.07	286.966	14
P0CF74	Immunoglobulin lambda constant 6 OS=Homo sapiens OX=9606 GN=IGLC6 PE=1 SV=1	0	37.1967	46.2264	3	8	3	1	106	11.27	7.24	169.44	3
P02647	Apolipoprotein A-I OS=Homo sapiens OX=9606 GN=APOA1 PE=1 SV=1	0	36.8469	31.8352	7	9	7	1	267	30.759	5.76	225.303	7
P08571	Monocyte differentiation antigen CD14 OS=Homo sapiens OX=9606 GN=CD14 PE=1 SV=2	0	36.2376	25.6	6	8	6	1	375	40.051	6.23	239.005	6
Q9Y5Y7	Lymphatic vessel endothelial hyaluronic acid receptor 1 OS=Homo sapiens OX=9606 GN=LYVE1 PE=1 SV=2	0	35.0359	17.7019	6	8	6	1	322	35.191	8.28	222.848	6
Q9UK55	Protein Z-dependent protease inhibitor OS=Homo sapiens OX=9606 GN=SERPINA10 PE=1 SV=1	0	34.2595	22.973	9	9	9	1	444	50.674	8.27	268.348	9
P02765	Alpha-2-HS-glycoprotein OS=Homo sapiens OX=9606 GN=AHSG PE=1 SV=2	0	33.4638	22.3433	6	7	6	1	367	39.316	5.72	214.348	6
P10451	Osteopontin OS=Homo sapiens OX=9606 GN=SPP1 PE=1 SV=1	0	32.3274	25.1592	5	8	5	1	314	35.401	4.58	213.716	5
Q13332	Receptor-type tyrosine-protein phosphatase S OS=Homo sapiens OX=9606 GN=PTPRS PE=1 SV=3	0	31.8741	4.62012	5	6	5	1	1948	216.905	6.46	125.557	5
P02753	Retinol-binding protein 4 OS=Homo sapiens OX=9606 GN=RBP4 PE=1 SV=3	0	31.0731	24.8756	4	6	4	1	201	22.995	6.07	201.847	4
P00748	Coagulation factor XII OS=Homo sapiens OX=9606 GN=F12 PE=1 SV=3	0	30.9454	14.9593	8	9	8	1	615	67.748	7.74	175.975	8
Q9Y4L1	Hypoxia up-regulated protein 1 OS=Homo sapiens OX=9606 GN=HYOU1 PE=1 SV=1	0	30.1927	7.90791	8	8	8	1	999	111.266	5.22	156.633	8
P0C0L4	Complement C4-A OS=Homo sapiens OX=9606 GN=C4A PE=1 SV=2	0	29.5872	4.93119	4	4	4	1	1744	192.664	7.08	198.211	4
Q14520	Hyaluronan-binding protein 2 OS=Homo sapiens OX=9606 GN=HABP2 PE=1 SV=1	0	29.0315	19.6429	9	9	9	1	560	62.63	6.54	165.604	9
P42785	Lysosomal Pro-X carboxypeptidase OS=Homo sapiens OX=9606 GN=PRCP PE=1 SV=1	0	28.7072	11.2903	5	6	5	1	496	55.764	7.21	84.53	5
Q8WZ75	Roundabout homolog 4 OS=Homo sapiens OX=9606 GN=ROBO4 PE=1 SV=1	0	28.6598	6.35551	7	8	7	1	1007	107.39	6.64	166.005	7
P08174	Complement decay-accelerating factor OS=Homo sapiens OX=9606 GN=CD55 PE=1 SV=4	0	26.8329	19.4226	6	7	6	1	381	41.374	7.59	131.764	6
P02675	Fibrinogen beta chain OS=Homo sapiens OX=9606 GN=FGB PE=1 SV=2	0	26.4806	11.4053	6	6	6	1	491	55.892	8.27	141.308	6
Q96IY4	Carboxypeptidase B2 OS=Homo sapiens OX=9606 GN=CPB2 PE=1 SV=2	0	25.2916	17.2577	7	7	7	1	423	48.393	7.71	181.882	7
P25311	Zinc-alpha-2-glycoprotein OS=Homo sapiens OX=9606 GN=AZGP1 PE=1 SV=2	0	25.0606	18.4564	4	4	4	1	298	34.237	6.05	154.73	4
P54764	Ephrin type-A receptor 4 OS=Homo sapiens OX=9606 GN=EPHA4 PE=1 SV=1	0	23.7816	7.70791	4	4	4	1	986	109.79	6.61	143.223	4
P23470	Receptor-type tyrosine-protein phosphatase gamma OS=Homo sapiens OX=9606 GN=PTPRG PE=1 SV=4	0	22.6698	4.35986	5	5	5	1	1445	161.901	6.42	119.61	5
Q86T13	C-type lectin domain family 14 member A OS=Homo sapiens OX=9606 GN=CLEC14A PE=1 SV=1	0	22.584	9.79592	3	3	3	1	490	51.603	6.35	114.677	3
P20774	Mimecan OS=Homo sapiens OX=9606 GN=OGN PE=1 SV=1	0	21.6192	20.4698	6	6	6	1	298	33.901	5.63	114.434	6
P05156	Complement factor I OS=Homo sapiens OX=9606 GN=CFI PE=1 SV=2	0	21.3406	9.60549	5	5	5	1	583	65.707	7.5	113.03	5
P05543	Thyroxine-binding globulin OS=Homo sapiens OX=9606 GN=SERPINA7 PE=1 SV=2	0	20.9895	11.5663	5	5	5	1	415	46.295	6.3	166.414	5
P02679	Fibrinogen gamma chain OS=Homo sapiens OX=9606 GN=FGG PE=1 SV=3	0	20.9044	10.8168	5	6	5	1	453	51.479	5.62	148.982	5
P39060	Collagen alpha-1(XVIII) chain OS=Homo sapiens OX=9606 GN=COL18A1 PE=1 SV=5	0	19.6679	3.47777	5	5	5	1	1754	178.077	6.01	149.615	5
P61769	Beta-2-microglobulin OS=Homo sapiens OX=9606 GN=B2M PE=1 SV=1	0	18.522	40.3361	4	5	4	1	119	13.706	6.52	100.1	4
P04439	HLA class I histocompatibility antigen, A alpha chain OS=Homo sapiens OX=9606 GN=HLA-A PE=1 SV=2	0	18.3785	12.3288	3	3	3	1	365	40.815	6	72.0131	3
P00738	Haptoglobin OS=Homo sapiens OX=9606 GN=HP PE=1 SV=1	0	18.187	13.3005	4	4	4	1	406	45.177	6.58	132.04	4
P10643	Complement component C7 OS=Homo sapiens OX=9606 GN=C7 PE=1 SV=2	0	17.4711	6.64294	5	5	5	1	843	93.457	6.48	165.12	5
P01619	Immunoglobulin kappa variable 3-20 OS=Homo sapiens OX=9606 GN=IGKV3-20 PE=1 SV=2	0	17.1469	27.5862	3	3	3	1	116	12.549	4.96	141.252	3
P26927	Hepatocyte growth factor-like protein OS=Homo sapiens OX=9606 GN=MST1 PE=1 SV=2	0	16.8157	7.31364	6	6	6	1	711	80.268	7.68	90.7982	6
P60709	Actin, cytoplasmic 1 OS=Homo sapiens OX=9606 GN=ACTB PE=1 SV=1	0	16.0678	13.8667	4	4	4	1	375	41.71	5.48	91.1611	4
P07737	Profilin-1 OS=Homo sapiens OX=9606 GN=PFN1 PE=1 SV=2	0	15.2459	22.8571	3	3	3	1	140	15.045	8.27	51.29	3
Q9UBX5	Fibulin-5 OS=Homo sapiens OX=9606 GN=FBLN5 PE=1 SV=1	0	14.9777	7.58929	3	3	3	1	448	50.147	4.73	109.74	3
O00391	Sulfhydryl oxidase 1 OS=Homo sapiens OX=9606 GN=QSOX1 PE=1 SV=3	0	14.5675	6.15797	4	4	4	1	747	82.526	8.92	138.15	4
P18065	Insulin-like growth factor-binding protein 2 OS=Homo sapiens OX=9606 GN=IGFBP2 PE=1 SV=2	0	14.3471	6.76923	2	3	2	1	325	34.791	7.5	123.257	2
P08253	72 kDa type IV collagenase OS=Homo sapiens OX=9606 GN=MMP2 PE=1 SV=2	0	14.1691	7.72727	3	3	3	1	660	73.835	5.47	65.7633	3
Q6UXB8	Peptidase inhibitor 16 OS=Homo sapiens OX=9606 GN=PI16 PE=1 SV=1	0	13.8111	9.28726	3	3	3	1	463	49.44	5.39	58.8633	3
P41222	Prostaglandin-H2 D-isomerase OS=Homo sapiens OX=9606 GN=PTGDS PE=1 SV=1	0	13.5883	17.3684	2	3	2	1	190	21.015	7.8	52.0533	2
Q99715	Collagen alpha-1(XII) chain OS=Homo sapiens OX=9606 GN=COL12A1 PE=1 SV=2	0	13.3438	1.14267	3	3	3	1	3063	332.941	5.53	107.283	3
Q16610	Extracellular matrix protein 1 OS=Homo sapiens OX=9606 GN=ECM1 PE=1 SV=2	0	13.2294	8.14815	3	3	3	1	540	60.635	6.71	33.56	3
P17405	Sphingomyelin phosphodiesterase OS=Homo sapiens OX=9606 GN=SMPD1 PE=1 SV=5	0	13.1977	5.07132	3	3	3	1	631	69.891	7.28	98.507	3
P61626	Lysozyme C OS=Homo sapiens OX=9606 GN=LYZ PE=1 SV=1	0	12.6511	27.027	2	2	2	1	148	16.526	9.16	86.89	2
P24821	Tenascin OS=Homo sapiens OX=9606 GN=TNC PE=1 SV=3	0	12.5115	2.9532	4	4	4	1	2201	240.7	4.89	72.8419	4
P16070	CD44 antigen OS=Homo sapiens OX=9606 GN=CD44 PE=1 SV=3	0	12.43	4.1779	3	3	3	1	742	81.487	5.33	101.067	3
P12830	Cadherin-1 OS=Homo sapiens OX=9606 GN=CDH1 PE=1 SV=3	0	12.3268	4.08163	3	3	3	1	882	97.396	4.73	101.298	3
P27824	Calnexin OS=Homo sapiens OX=9606 GN=CANX PE=1 SV=2	0	12.0632	7.77027	3	3	3	1	592	67.526	4.6	70.89	3
P05155	Plasma protease C1 inhibitor OS=Homo sapiens OX=9606 GN=SERPING1 PE=1 SV=2	0	11.4369	6.4	3	3	3	1	500	55.119	6.55	68.44	3
P00742	Coagulation factor X OS=Homo sapiens OX=9606 GN=F10 PE=1 SV=2	0	11.2022	7.37705	5	5	3	1	488	54.697	5.94	132.62	5
P13796	Plastin-2 OS=Homo sapiens OX=9606 GN=LCP1 PE=1 SV=6	0	10.8755	8.93142	3	3	3	1	627	70.244	5.43	66.41	3
P07686	Beta-hexosaminidase subunit beta OS=Homo sapiens OX=9606 GN=HEXB PE=1 SV=3	0	10.2898	9.89209	4	4	3	1	556	63.071	6.76	27.91	4
P27797	Calreticulin OS=Homo sapiens OX=9606 GN=CALR PE=1 SV=1	0	9.95668	6.95444	3	3	3	1	417	48.112	4.44	71.4333	3
P50895	Basal cell adhesion molecule OS=Homo sapiens OX=9606 GN=BCAM PE=1 SV=2	0	9.56116	4.4586	2	2	2	1	628	67.363	5.81	109.11	2
Q08380	Galectin-3-binding protein OS=Homo sapiens OX=9606 GN=LGALS3BP PE=1 SV=1	0	9.42141	4.2735	2	2	2	1	585	65.289	5.27	39.9165	2
P00450	Ceruloplasmin OS=Homo sapiens OX=9606 GN=CP PE=1 SV=1	0	9.18666	3.09859	2	2	2	1	1065	122.128	5.72	44.03	2
P19320	Vascular cell adhesion protein 1 OS=Homo sapiens OX=9606 GN=VCAM1 PE=1 SV=1	0	8.97802	3.24763	2	2	2	1	739	81.224	5.22	82.59	2
Q14515	SPARC-like protein 1 OS=Homo sapiens OX=9606 GN=SPARCL1 PE=1 SV=2	0	8.35765	5.42169	2	2	2	1	664	75.161	4.81	48.99	2
P08254	Stromelysin-1 OS=Homo sapiens OX=9606 GN=MMP3 PE=1 SV=2	0	8.35376	6.91824	3	3	3	1	477	53.943	6.16	44.1462	3
P07225	Vitamin K-dependent protein S OS=Homo sapiens OX=9606 GN=PROS1 PE=1 SV=1	0	8.21546	3.84615	2	2	2	1	676	75.074	5.67	89.27	2
P07477	Trypsin-1 OS=Homo sapiens OX=9606 GN=PRSS1 PE=1 SV=1	0	8.01511	8.09717	1	1	1	1	247	26.541	6.51	56.93	1
P35237	Serpin B6 OS=Homo sapiens OX=9606 GN=SERPINB6 PE=1 SV=3	0	7.97827	6.64894	2	2	2	1	376	42.594	5.27	85.37	2
Q13508	Ecto-ADP-ribosyltransferase 3 OS=Homo sapiens OX=9606 GN=ART3 PE=1 SV=2	0	7.58764	6.6838	2	2	2	1	389	43.895	6.06	61.84	2
P04062	Lysosomal acid glucosylceramidase OS=Homo sapiens OX=9606 GN=GBA PE=1 SV=3	0	7.23549	6.52985	2	2	2	1	536	59.678	7.61	26.31	2
P49908	Selenoprotein P OS=Homo sapiens OX=9606 GN=SELENOP PE=1 SV=3	0	7.08109	6.56168	3	3	3	1	381	43.156	7.87	66.7233	3
P06865	Beta-hexosaminidase subunit alpha OS=Homo sapiens OX=9606 GN=HEXA PE=1 SV=2	0	7.02578	4.91493	3	3	2	1	529	60.664	5.16	28.99	3
A0A087WW87	Immunoglobulin kappa variable 2-40 OS=Homo sapiens OX=9606 GN=IGKV2-40 PE=3 SV=2	0	6.86902	10.7438	1	1	1	1	121	13.302	4.61	81.66	1
P49747	Cartilage oligomeric matrix protein OS=Homo sapiens OX=9606 GN=COMP PE=1 SV=2	0	6.73983	3.03831	2	2	2	1	757	82.808	4.6	26.35	2
P0DOX6	Immunoglobulin mu heavy chain OS=Homo sapiens OX=9606 PE=1 SV=2	0	6.73744	3.64583	2	3	2	1	576	63.446	7.87	64.0477	2
P14314	Glucosidase 2 subunit beta OS=Homo sapiens OX=9606 GN=PRKCSH PE=1 SV=2	0	6.65815	3.97727	2	2	2	1	528	59.388	4.41	40.89	2
Q86VZ4	Low-density lipoprotein receptor-related protein 11 OS=Homo sapiens OX=9606 GN=LRP11 PE=2 SV=2	0	6.59636	3.8	1	1	1	1	500	53.278	6.47	35.23	1
Q10471	Polypeptide N-acetylgalactosaminyltransferase 2 OS=Homo sapiens OX=9606 GN=GALNT2 PE=1 SV=1	0	6.45034	4.90368	3	3	3	1	571	64.691	8.35	64.9128	3
P07911	Uromodulin OS=Homo sapiens OX=9606 GN=UMOD PE=1 SV=1	0	6.4086	1.875	1	1	1	1	640	69.714	5.24	51.34	1
Q9Y5C1	Angiopoietin-related protein 3 OS=Homo sapiens OX=9606 GN=ANGPTL3 PE=1 SV=1	0	6.19529	3.69565	2	2	2	1	460	53.604	6.7	51.21	2
Q5ZPR3	CD276 antigen OS=Homo sapiens OX=9606 GN=CD276 PE=1 SV=1	0	5.96377	5.24345	1	1	1	1	534	57.199	4.91	61.86	1
P19823	Inter-alpha-trypsin inhibitor heavy chain H2 OS=Homo sapiens OX=9606 GN=ITIH2 PE=1 SV=2	0	5.75056	2.32558	1	1	1	1	946	106.397	6.86	39.04	1
P30530	Tyrosine-protein kinase receptor UFO OS=Homo sapiens OX=9606 GN=AXL PE=1 SV=4	0	5.65397	2.12528	2	2	2	1	894	98.274	5.39	38.6082	2
Q99983	Osteomodulin OS=Homo sapiens OX=9606 GN=OMD PE=1 SV=1	0	5.3887	5.46318	1	1	1	1	421	49.46	5.59	18.41	1
P80748	Immunoglobulin lambda variable 3-21 OS=Homo sapiens OX=9606 GN=IGLV3-21 PE=1 SV=2	0.00456621	5.23225	13.6752	1	1	1	1	117	12.438	5.29	75.6	1
P10253	Lysosomal alpha-glucosidase OS=Homo sapiens OX=9606 GN=GAA PE=1 SV=4	0.00456621	5.17921	1.78571	1	1	1	1	952	105.257	6	62.19	1
P02750	Leucine-rich alpha-2-glycoprotein OS=Homo sapiens OX=9606 GN=LRG1 PE=1 SV=2	0.00456621	5.12342	7.4928	3	3	3	1	347	38.154	6.95	77.7789	3
P04279	Semenogelin-1 OS=Homo sapiens OX=9606 GN=SEMG1 PE=1 SV=2	0.00456621	5.05002	2.5974	1	1	1	1	462	52.1	9.29	53.12	1
P35858	Insulin-like growth factor-binding protein complex acid labile subunit OS=Homo sapiens OX=9606 GN=IGFALS PE=1 SV=1	0.00456621	5.01385	4.95868	2	2	2	1	605	65.994	6.79	53.33	2
O43493	Trans-Golgi network integral membrane protein 2 OS=Homo sapiens OX=9606 GN=TGOLN2 PE=1 SV=4	0.00456621	4.86534	7.78032	2	2	2	1	437	45.853	5.63	34.57	2
Q08830	Fibrinogen-like protein 1 OS=Homo sapiens OX=9606 GN=FGL1 PE=1 SV=3	0.00456621	4.80414	8.01282	3	3	3	1	312	36.357	5.87	42.5	3
P30740	Leukocyte elastase inhibitor OS=Homo sapiens OX=9606 GN=SERPINB1 PE=1 SV=1	0.00456621	4.74208	2.90237	1	1	1	1	379	42.715	6.28	53.57	1
O00339	Matrilin-2 OS=Homo sapiens OX=9606 GN=MATN2 PE=1 SV=4	0.00456621	4.7093	1.15063	1	1	1	1	956	106.767	6.27	51.75	1
P62805	Histone H4 OS=Homo sapiens OX=9606 GN=H4C1 PE=1 SV=2	0.00456621	4.64352	17.4757	2	2	2	1	103	11.36	11.36	43.28	2
P11142	Heat shock cognate 71 kDa protein OS=Homo sapiens OX=9606 GN=HSPA8 PE=1 SV=1	0.00456621	4.50004	2.01238	1	1	1	1	646	70.854	5.52	48.37	1
Q6UWP8	Suprabasin OS=Homo sapiens OX=9606 GN=SBSN PE=1 SV=2	0.00456621	4.49976	6.10169	1	1	1	1	590	60.505	7.01	39.07	1
P13727	Bone marrow proteoglycan OS=Homo sapiens OX=9606 GN=PRG2 PE=1 SV=2	0.00456621	4.36231	6.30631	1	1	1	1	222	25.189	6.76	38.84	1
P27169	Serum paraoxonase/arylesterase 1 OS=Homo sapiens OX=9606 GN=PON1 PE=1 SV=3	0.00456621	4.35625	2.8169	1	1	1	1	355	39.706	5.22	27.95	1
P11362	Fibroblast growth factor receptor 1 OS=Homo sapiens OX=9606 GN=FGFR1 PE=1 SV=3	0.00456621	4.2825	1.58151	1	1	1	1	822	91.809	6.21	35.7	1
P00558	Phosphoglycerate kinase 1 OS=Homo sapiens OX=9606 GN=PGK1 PE=1 SV=3	0.008	4.19846	4.31655	1	1	1	1	417	44.586	8.1	33.76	1
Q02383	Semenogelin-2 OS=Homo sapiens OX=9606 GN=SEMG2 PE=1 SV=1	0.008	4.13401	2.4055	1	1	1	1	582	65.405	9.07	53.13	1
P80723	Brain acid soluble protein 1 OS=Homo sapiens OX=9606 GN=BASP1 PE=1 SV=2	0.008	4.09361	12.3348	1	1	1	1	227	22.68	4.63	13.43	1
P22891	Vitamin K-dependent protein Z OS=Homo sapiens OX=9606 GN=PROZ PE=1 SV=2	0.008	3.94414	4.5	2	2	2	1	400	44.715	5.97	17.59	2
P11226	Mannose-binding protein C OS=Homo sapiens OX=9606 GN=MBL2 PE=1 SV=2	0.008	3.9431	3.62903	1	2	1	1	248	26.127	5.49	89.27	1
Q13477	Mucosal addressin cell adhesion molecule 1 OS=Homo sapiens OX=9606 GN=MADCAM1 PE=1 SV=2	0.008	3.92775	3.9267	1	1	1	1	382	40.13	5.12	37.73	1
Q9NZP8	Complement C1r subcomponent-like protein OS=Homo sapiens OX=9606 GN=C1RL PE=1 SV=2	0.008	3.88506	3.49076	1	1	1	1	487	53.464	7.2	25.51	1
P19440	Glutathione hydrolase 1 proenzyme OS=Homo sapiens OX=9606 GN=GGT1 PE=1 SV=2	0.008	3.83684	1.75747	1	1	1	1	569	61.372	7.12	32.97	1
P02452	Collagen alpha-1(I) chain OS=Homo sapiens OX=9606 GN=COL1A1 PE=1 SV=5	0.008	3.7948	0.819672	1	1	1	1	1464	138.857	5.8	47.75	1
Q02818	Nucleobindin-1 OS=Homo sapiens OX=9606 GN=NUCB1 PE=1 SV=4	0.008	3.76727	5.20607	2	2	2	1	461	53.846	5.25	47.8	2
P07237	Protein disulfide-isomerase OS=Homo sapiens OX=9606 GN=P4HB PE=1 SV=3	0.008	3.7018	3.34646	1	1	1	1	508	57.081	4.87	0	1
P62979	Ubiquitin-40S ribosomal protein S27a OS=Homo sapiens OX=9606 GN=RPS27A PE=1 SV=2	0.008	3.58021	10.2564	1	1	1	1	156	17.953	9.64	27.82	1
P16278	Beta-galactosidase OS=Homo sapiens OX=9606 GN=GLB1 PE=1 SV=2	0.008	3.55768	1.62482	1	1	1	1	677	76.027	6.57	31.05	1
A0A0B4J1X5	Immunoglobulin heavy variable 3-74 OS=Homo sapiens OX=9606 GN=IGHV3-74 PE=3 SV=1	0.008	3.47018	9.40171	1	1	1	1	117	12.831	8.66	30.23	1
A0A0A0MS15	Immunoglobulin heavy variable 3-49 OS=Homo sapiens OX=9606 GN=IGHV3-49 PE=3 SV=1	0.008	3.34631	7.56303	1	3	1	1	119	13.048	8.62	76.8267	1
Q8IWY4	Signal peptide, CUB and EGF-like domain-containing protein 1 OS=Homo sapiens OX=9606 GN=SCUBE1 PE=1 SV=3	0.008	3.3362	1.82186	1	1	1	1	988	107.839	6.83	14.77	1

## Sheet: Fraction 4
Accession	Description	Exp. q-value	Sum PEP Score	Coverage	# Peptides	# PSMs	# Unique Peptides	# Protein Groups	# AAs	MW [kDa]	calc. pI	Score Mascot	# Peptides Mascot
P02768	Albumin OS=Homo sapiens OX=9606 GN=ALB PE=1 SV=2	0	1156.79	87.1921	67	1073	67	1	609	69.321	6.28	23450.1	67
P01009	Alpha-1-antitrypsin OS=Homo sapiens OX=9606 GN=SERPINA1 PE=1 SV=3	0	689.717	72.0096	41	554	41	1	418	46.707	5.59	11331	41
P02787	Serotransferrin OS=Homo sapiens OX=9606 GN=TF PE=1 SV=3	0	620.624	77.6504	52	130	52	1	698	77.014	7.12	3603.67	52
P02790	Hemopexin OS=Homo sapiens OX=9606 GN=HPX PE=1 SV=2	0	547.452	71.8615	35	399	35	1	462	51.643	7.02	7088.27	35
P01042	Kininogen-1 OS=Homo sapiens OX=9606 GN=KNG1 PE=1 SV=2	0	350.777	42.7019	28	137	28	1	644	71.912	6.81	3172.08	28
P01019	Angiotensinogen OS=Homo sapiens OX=9606 GN=AGT PE=1 SV=1	0	337.422	44.7423	19	145	19	1	485	53.121	6.32	4516.48	19
P01024	Complement C3 OS=Homo sapiens OX=9606 GN=C3 PE=1 SV=2	0	298.395	17.5586	28	51	28	1	1663	187.03	6.4	1475.98	28
P02748	Complement component C9 OS=Homo sapiens OX=9606 GN=C9 PE=1 SV=2	0	285.824	48.3005	29	55	29	1	559	63.133	5.59	1613.95	29
P00751	Complement factor B OS=Homo sapiens OX=9606 GN=CFB PE=1 SV=2	0	262.468	40.9686	30	47	30	1	764	85.479	7.06	1175.63	30
P05160	Coagulation factor XIII B chain OS=Homo sapiens OX=9606 GN=F13B PE=1 SV=3	0	243.979	48.8654	29	38	29	1	661	75.461	6.39	896.866	29
P01008	Antithrombin-III OS=Homo sapiens OX=9606 GN=SERPINC1 PE=1 SV=1	0	227.836	47.4138	19	39	19	1	464	52.569	6.71	1053.63	19
P02760	Protein AMBP OS=Homo sapiens OX=9606 GN=AMBP PE=1 SV=1	0	213.309	42.0455	14	31	14	1	352	38.974	6.25	918.008	14
P01011	Alpha-1-antichymotrypsin OS=Homo sapiens OX=9606 GN=SERPINA3 PE=1 SV=2	0	176.235	49.6454	20	31	20	1	423	47.621	5.52	859.894	20
P36955	Pigment epithelium-derived factor OS=Homo sapiens OX=9606 GN=SERPINF1 PE=1 SV=4	0	175.95	51.4354	19	33	19	1	418	46.283	6.38	896.792	19
Q96IY4	Carboxypeptidase B2 OS=Homo sapiens OX=9606 GN=CPB2 PE=1 SV=2	0	162.237	46.5721	17	31	17	1	423	48.393	7.71	727.367	17
P29622	Kallistatin OS=Homo sapiens OX=9606 GN=SERPINA4 PE=1 SV=3	0	157.657	56.4403	20	30	20	1	427	48.511	7.75	746.98	20
P02766	Transthyretin OS=Homo sapiens OX=9606 GN=TTR PE=1 SV=1	0	154.213	73.4694	12	20	12	1	147	15.877	5.76	638.514	12
P06727	Apolipoprotein A-IV OS=Homo sapiens OX=9606 GN=APOA4 PE=1 SV=4	0	153.866	54.2929	23	29	23	1	396	45.344	5.38	770.184	23
P02749	Beta-2-glycoprotein 1 OS=Homo sapiens OX=9606 GN=APOH PE=1 SV=3	0	153.526	60.2899	14	25	14	1	345	38.273	7.97	534.608	14
P02765	Alpha-2-HS-glycoprotein OS=Homo sapiens OX=9606 GN=AHSG PE=1 SV=2	0	152.346	38.6921	11	32	11	1	367	39.316	5.72	1035.14	11
Q12805	EGF-containing fibulin-like extracellular matrix protein 1 OS=Homo sapiens OX=9606 GN=EFEMP1 PE=1 SV=2	0	142.469	42.7992	15	20	15	1	493	54.604	5.07	552.779	15
P01834	Immunoglobulin kappa constant OS=Homo sapiens OX=9606 GN=IGKC PE=1 SV=2	0	139.691	82.243	8	35	2	1	107	11.758	6.52	1007.41	8
P07237	Protein disulfide-isomerase OS=Homo sapiens OX=9606 GN=P4HB PE=1 SV=3	0	137.105	50.5906	23	26	23	1	508	57.081	4.87	678.115	23
Q15582	Transforming growth factor-beta-induced protein ig-h3 OS=Homo sapiens OX=9606 GN=TGFBI PE=1 SV=1	0	129.934	34.6999	17	21	17	1	683	74.634	7.71	545.944	17
P00740	Coagulation factor IX OS=Homo sapiens OX=9606 GN=F9 PE=1 SV=2	0	125.236	38.3948	15	28	15	1	461	51.745	5.47	733.051	15
P02774	Vitamin D-binding protein OS=Homo sapiens OX=9606 GN=GC PE=1 SV=2	0	123.045	45.3586	14	18	14	1	474	52.883	5.45	515.6	14
P18428	Lipopolysaccharide-binding protein OS=Homo sapiens OX=9606 GN=LBP PE=1 SV=3	0	121.886	27.6507	14	19	14	1	481	53.35	6.7	597.705	14
P19652	Alpha-1-acid glycoprotein 2 OS=Homo sapiens OX=9606 GN=ORM2 PE=1 SV=2	0	120.15	61.194	12	30	7	1	201	23.588	5.11	712.217	12
P05543	Thyroxine-binding globulin OS=Homo sapiens OX=9606 GN=SERPINA7 PE=1 SV=2	0	118.47	41.4458	16	23	16	1	415	46.295	6.3	643.108	16
P0DOX7	Immunoglobulin kappa light chain OS=Homo sapiens OX=9606 PE=1 SV=1	0	116.672	37.3832	7	24	1	1	214	23.364	7.17	905.736	7
P07358	Complement component C8 beta chain OS=Homo sapiens OX=9606 GN=C8B PE=1 SV=3	0	114.324	30.6261	15	18	15	1	591	67.003	8.13	532.451	15
P05154	Plasma serine protease inhibitor OS=Homo sapiens OX=9606 GN=SERPINA5 PE=1 SV=3	0	111.896	49.5074	16	21	16	1	406	45.646	9.26	598.473	16
P10451	Osteopontin OS=Homo sapiens OX=9606 GN=SPP1 PE=1 SV=1	0	108.626	49.3631	11	13	11	1	314	35.401	4.58	368.287	11
P27797	Calreticulin OS=Homo sapiens OX=9606 GN=CALR PE=1 SV=1	0	108.146	39.8082	14	17	14	1	417	48.112	4.44	476.175	14
Q96PD5	N-acetylmuramoyl-L-alanine amidase OS=Homo sapiens OX=9606 GN=PGLYRP2 PE=1 SV=1	0	106.841	35.2431	12	18	12	1	576	62.178	7.55	485.4	12
P08697	Alpha-2-antiplasmin OS=Homo sapiens OX=9606 GN=SERPINF2 PE=1 SV=3	0	97.5623	30.3462	9	14	9	1	491	54.531	6.29	323.324	9
P51884	Lumican OS=Homo sapiens OX=9606 GN=LUM PE=1 SV=2	0	95.4412	34.6154	11	18	11	1	338	38.405	6.61	512.754	11
P10909	Clusterin OS=Homo sapiens OX=9606 GN=CLU PE=1 SV=1	0	94.8401	30.5122	13	16	13	1	449	52.461	6.27	444.623	13
P08254	Stromelysin-1 OS=Homo sapiens OX=9606 GN=MMP3 PE=1 SV=2	0	91.7614	30.3983	15	18	15	1	477	53.943	6.16	419.36	15
P01859	Immunoglobulin heavy constant gamma 2 OS=Homo sapiens OX=9606 GN=IGHG2 PE=1 SV=2	0	89.5856	42.638	11	22	7	1	326	35.878	7.59	479.004	11
P02788	Lactotransferrin OS=Homo sapiens OX=9606 GN=LTF PE=1 SV=6	0	89.2655	28.8732	14	15	14	1	710	78.132	8.12	312.702	14
P02763	Alpha-1-acid glycoprotein 1 OS=Homo sapiens OX=9606 GN=ORM1 PE=1 SV=1	0	85.1266	38.806	9	32	4	1	201	23.497	5.02	893.14	9
P0DOY2	Immunoglobulin lambda constant 2 OS=Homo sapiens OX=9606 GN=IGLC2 PE=1 SV=1	0	84.5945	69.8113	5	12	1	1	106	11.287	7.24	331.59	5
P02753	Retinol-binding protein 4 OS=Homo sapiens OX=9606 GN=RBP4 PE=1 SV=3	0	79.8202	55.2239	8	11	8	1	201	22.995	6.07	401.563	8
P08571	Monocyte differentiation antigen CD14 OS=Homo sapiens OX=9606 GN=CD14 PE=1 SV=2	0	79.6462	29.3333	8	10	8	1	375	40.051	6.23	370.082	8
P0DOX8	Immunoglobulin lambda-1 light chain OS=Homo sapiens OX=9606 PE=1 SV=1	0	75.3607	34.2593	5	11	1	1	216	22.816	6.76	322.33	5
P10645	Chromogranin-A OS=Homo sapiens OX=9606 GN=CHGA PE=1 SV=7	0	73.6199	28.884	10	12	10	1	457	50.658	4.6	260.302	10
P05546	Heparin cofactor 2 OS=Homo sapiens OX=9606 GN=SERPIND1 PE=1 SV=3	0	69.5306	27.0541	15	16	15	1	499	57.034	6.9	349.31	15
Q10471	Polypeptide N-acetylgalactosaminyltransferase 2 OS=Homo sapiens OX=9606 GN=GALNT2 PE=1 SV=1	0	68.2058	27.3205	12	13	12	1	571	64.691	8.35	303.135	12
P0C0L4	Complement C4-A OS=Homo sapiens OX=9606 GN=C4A PE=1 SV=2	0	67.7883	7.05275	7	8	7	1	1744	192.664	7.08	327.269	7
P02751	Fibronectin OS=Homo sapiens OX=9606 GN=FN1 PE=1 SV=5	0	64.1217	5.00606	9	11	9	1	2477	272.15	5.5	240.195	9
P04196	Histidine-rich glycoprotein OS=Homo sapiens OX=9606 GN=HRG PE=1 SV=1	0	61.176	13.7143	6	8	6	1	525	59.541	7.5	352.96	6
P06396	Gelsolin OS=Homo sapiens OX=9606 GN=GSN PE=1 SV=1	0	60.2379	15.3453	10	11	10	1	782	85.644	6.28	423.821	10
P02671	Fibrinogen alpha chain OS=Homo sapiens OX=9606 GN=FGA PE=1 SV=2	0	60.0553	13.2794	8	10	8	1	866	94.914	6.01	259.121	8
P33908	Mannosyl-oligosaccharide 1,2-alpha-mannosidase IA OS=Homo sapiens OX=9606 GN=MAN1A1 PE=1 SV=3	0	58.019	18.5299	11	15	11	1	653	72.922	6.47	291.121	11
P09871	Complement C1s subcomponent OS=Homo sapiens OX=9606 GN=C1S PE=1 SV=1	0	57.8194	13.0814	5	7	5	1	688	76.635	4.96	303.959	5
P08185	Corticosteroid-binding globulin OS=Homo sapiens OX=9606 GN=SERPINA6 PE=1 SV=1	0	56.9737	24.1975	7	8	7	1	405	45.112	6.04	170.02	7
Q68BL7	Olfactomedin-like protein 2A OS=Homo sapiens OX=9606 GN=OLFML2A PE=2 SV=1	0	56.5253	11.1963	6	8	6	1	652	73.009	7.81	318.33	6
Q9Y5Y7	Lymphatic vessel endothelial hyaluronic acid receptor 1 OS=Homo sapiens OX=9606 GN=LYVE1 PE=1 SV=2	0	55.6814	21.4286	7	8	7	1	322	35.191	8.28	336.101	7
P25311	Zinc-alpha-2-glycoprotein OS=Homo sapiens OX=9606 GN=AZGP1 PE=1 SV=2	0	52.8123	34.5638	7	7	7	1	298	34.237	6.05	206.531	7
P01860	Immunoglobulin heavy constant gamma 3 OS=Homo sapiens OX=9606 GN=IGHG3 PE=1 SV=2	0	52.6467	30.504	9	12	2	1	377	41.26	7.9	266.538	9
P0DOX5	Immunoglobulin gamma-1 heavy chain OS=Homo sapiens OX=9606 PE=1 SV=2	0	52.2439	27.8396	9	9	4	1	449	49.298	8.72	282.9	9
P00746	Complement factor D OS=Homo sapiens OX=9606 GN=CFD PE=1 SV=5	0	50.3226	43.083	6	7	6	1	253	27.016	7.71	114.273	6
Q02818	Nucleobindin-1 OS=Homo sapiens OX=9606 GN=NUCB1 PE=1 SV=4	0	50.2407	28.6334	9	10	9	1	461	53.846	5.25	237.735	9
P07686	Beta-hexosaminidase subunit beta OS=Homo sapiens OX=9606 GN=HEXB PE=1 SV=3	0	50.1584	18.8849	10	10	9	1	556	63.071	6.76	203.523	10
Q9UBX5	Fibulin-5 OS=Homo sapiens OX=9606 GN=FBLN5 PE=1 SV=1	0	45.3382	25	10	11	10	1	448	50.147	4.73	280.054	10
P16278	Beta-galactosidase OS=Homo sapiens OX=9606 GN=GLB1 PE=1 SV=2	0	42.6025	16.3959	7	7	7	1	677	76.027	6.57	169.767	7
P04217	Alpha-1B-glycoprotein OS=Homo sapiens OX=9606 GN=A1BG PE=1 SV=4	0	42.0605	15.9596	6	7	6	1	495	54.22	5.86	223.924	6
P00747	Plasminogen OS=Homo sapiens OX=9606 GN=PLG PE=1 SV=2	0	40.9849	11.8519	8	8	8	1	810	90.51	7.24	152.535	8
P01871	Immunoglobulin heavy constant mu OS=Homo sapiens OX=9606 GN=IGHM PE=1 SV=4	0	39.0141	13.4658	6	9	6	1	453	49.409	6.77	185.243	6
Q13508	Ecto-ADP-ribosyltransferase 3 OS=Homo sapiens OX=9606 GN=ART3 PE=1 SV=2	0	37.1979	20.0514	6	6	6	1	389	43.895	6.06	218.848	6
P23142	Fibulin-1 OS=Homo sapiens OX=9606 GN=FBLN1 PE=1 SV=4	0	36.6453	11.522	6	7	6	1	703	77.162	5.22	145.454	6
P98160	Basement membrane-specific heparan sulfate proteoglycan core protein OS=Homo sapiens OX=9606 GN=HSPG2 PE=1 SV=4	0	35.6945	2.30016	7	7	7	1	4391	468.532	6.51	121.86	7
P15291	Beta-1,4-galactosyltransferase 1 OS=Homo sapiens OX=9606 GN=B4GALT1 PE=1 SV=5	0	35.154	19.0955	4	5	4	1	398	43.892	8.65	126.96	4
P04004	Vitronectin OS=Homo sapiens OX=9606 GN=VTN PE=1 SV=1	0	34.9697	12.9707	6	7	6	1	478	54.271	5.8	249.528	6
Q8WZ75	Roundabout homolog 4 OS=Homo sapiens OX=9606 GN=ROBO4 PE=1 SV=1	0	31.3322	5.36246	7	8	7	1	1007	107.39	6.64	207.715	7
P02647	Apolipoprotein A-I OS=Homo sapiens OX=9606 GN=APOA1 PE=1 SV=1	0	30.0519	23.5955	5	5	5	1	267	30.759	5.76	184.1	5
P02750	Leucine-rich alpha-2-glycoprotein OS=Homo sapiens OX=9606 GN=LRG1 PE=1 SV=2	0	29.8532	26.8012	6	6	6	1	347	38.154	6.95	124.462	6
P00734	Prothrombin OS=Homo sapiens OX=9606 GN=F2 PE=1 SV=2	0	29.6788	11.0932	4	4	4	1	622	69.992	5.9	98.04	4
P04746	Pancreatic alpha-amylase OS=Homo sapiens OX=9606 GN=AMY2A PE=1 SV=2	0	29.0943	13.1115	4	4	4	1	511	57.67	7.05	120.76	4
P54764	Ephrin type-A receptor 4 OS=Homo sapiens OX=9606 GN=EPHA4 PE=1 SV=1	0	28.7575	6.08519	3	3	3	1	986	109.79	6.61	161.197	3
P24387	Corticotropin-releasing factor-binding protein OS=Homo sapiens OX=9606 GN=CRHBP PE=1 SV=2	0	28.4497	21.7391	5	5	5	1	322	36.121	6.52	114.18	5
P04279	Semenogelin-1 OS=Homo sapiens OX=9606 GN=SEMG1 PE=1 SV=2	0	25.2801	16.0173	5	5	3	1	462	52.1	9.29	142.85	5
Q9UBP4	Dickkopf-related protein 3 OS=Homo sapiens OX=9606 GN=DKK3 PE=1 SV=2	0	24.1652	17.7143	4	4	4	1	350	38.365	4.65	104.649	4
P49908	Selenoprotein P OS=Homo sapiens OX=9606 GN=SELENOP PE=1 SV=3	0	22.0007	13.9108	5	5	5	1	381	43.156	7.87	110.441	5
P22891	Vitamin K-dependent protein Z OS=Homo sapiens OX=9606 GN=PROZ PE=1 SV=2	0	21.6134	9.25	4	4	4	1	400	44.715	5.97	114.88	4
P98095	Fibulin-2 OS=Homo sapiens OX=9606 GN=FBLN2 PE=1 SV=2	0	21.6126	2.19595	2	2	2	1	1184	126.489	4.82	69.6451	2
P06865	Beta-hexosaminidase subunit alpha OS=Homo sapiens OX=9606 GN=HEXA PE=1 SV=2	0	20.354	9.07372	5	5	4	1	529	60.664	5.16	138.903	5
P08603	Complement factor H OS=Homo sapiens OX=9606 GN=CFH PE=1 SV=4	0	20.3156	4.06174	3	3	3	1	1231	139.005	6.61	84.04	3
Q6UXB8	Peptidase inhibitor 16 OS=Homo sapiens OX=9606 GN=PI16 PE=1 SV=1	0	20.1297	9.28726	3	3	3	1	463	49.44	5.39	112.337	3
P16070	CD44 antigen OS=Homo sapiens OX=9606 GN=CD44 PE=1 SV=3	0	19.5667	4.1779	3	4	3	1	742	81.487	5.33	117.339	3
P08174	Complement decay-accelerating factor OS=Homo sapiens OX=9606 GN=CD55 PE=1 SV=4	0	19.223	17.3228	5	5	5	1	381	41.374	7.59	125.461	5
O14498	Immunoglobulin superfamily containing leucine-rich repeat protein OS=Homo sapiens OX=9606 GN=ISLR PE=2 SV=1	0	18.8561	8.64486	3	3	3	1	428	45.968	5.15	92.1532	3
P53634	Dipeptidyl peptidase 1 OS=Homo sapiens OX=9606 GN=CTSC PE=1 SV=2	0	18.5032	9.07127	3	3	3	1	463	51.82	6.99	45.2418	3
P43652	Afamin OS=Homo sapiens OX=9606 GN=AFM PE=1 SV=1	0	18.1242	5.00835	2	2	2	1	599	69.024	5.9	105.821	2
P18065	Insulin-like growth factor-binding protein 2 OS=Homo sapiens OX=9606 GN=IGFBP2 PE=1 SV=2	0	17.9026	6.76923	2	3	2	1	325	34.791	7.5	113.969	2
P04439	HLA class I histocompatibility antigen, A alpha chain OS=Homo sapiens OX=9606 GN=HLA-A PE=1 SV=2	0	17.3999	12.3288	3	3	3	1	365	40.815	6	80.75	3
P22455	Fibroblast growth factor receptor 4 OS=Homo sapiens OX=9606 GN=FGFR4 PE=1 SV=2	0	16.783	4.98753	3	3	3	1	802	87.899	6.81	118.523	3
Q14515	SPARC-like protein 1 OS=Homo sapiens OX=9606 GN=SPARCL1 PE=1 SV=2	0	15.6187	4.06627	1	1	1	1	664	75.161	4.81	76.69	1
P00738	Haptoglobin OS=Homo sapiens OX=9606 GN=HP PE=1 SV=1	0	15.5294	11.8227	4	4	4	1	406	45.177	6.58	103.91	4
P55287	Cadherin-11 OS=Homo sapiens OX=9606 GN=CDH11 PE=2 SV=2	0	14.9127	4.64824	2	2	2	1	796	87.911	4.91	72.65	2
P01824	Immunoglobulin heavy variable 4-39 OS=Homo sapiens OX=9606 GN=IGHV4-39 PE=1 SV=2	0	14.7592	20	2	2	2	1	125	13.908	9.26	103.36	2
P61769	Beta-2-microglobulin OS=Homo sapiens OX=9606 GN=B2M PE=1 SV=1	0	14.6151	31.9328	3	3	3	1	119	13.706	6.52	59.5234	3
A0A0C4DH38	Immunoglobulin heavy variable 5-51 OS=Homo sapiens OX=9606 GN=IGHV5-51 PE=3 SV=1	0	14.2751	23.9316	2	2	2	1	117	12.666	8.27	112.94	2
P02679	Fibrinogen gamma chain OS=Homo sapiens OX=9606 GN=FGG PE=1 SV=3	0	14.1232	4.63576	2	3	2	1	453	51.479	5.62	103.85	2
Q12794	Hyaluronidase-1 OS=Homo sapiens OX=9606 GN=HYAL1 PE=1 SV=2	0	14.0585	8.73563	2	2	2	1	435	48.337	6.77	26.46	2
Q8NBS9	Thioredoxin domain-containing protein 5 OS=Homo sapiens OX=9606 GN=TXNDC5 PE=1 SV=2	0	13.9758	8.7963	3	3	3	1	432	47.599	5.97	65.7767	3
P01701	Immunoglobulin lambda variable 1-51 OS=Homo sapiens OX=9606 GN=IGLV1-51 PE=1 SV=2	0	13.4195	31.6239	2	2	2	1	117	12.241	7.03	45.31	2
P02746	Complement C1q subcomponent subunit B OS=Homo sapiens OX=9606 GN=C1QB PE=1 SV=3	0	13.2139	11.8577	3	3	3	1	253	26.704	8.63	128.947	3
Q13332	Receptor-type tyrosine-protein phosphatase S OS=Homo sapiens OX=9606 GN=PTPRS PE=1 SV=3	0	11.9578	2.00205	2	2	2	1	1948	216.905	6.46	29.73	2
P20774	Mimecan OS=Homo sapiens OX=9606 GN=OGN PE=1 SV=1	0	11.7832	11.745	4	4	4	1	298	33.901	5.63	55.77	4
A0A0C4DH25	Immunoglobulin kappa variable 3D-20 OS=Homo sapiens OX=9606 GN=IGKV3D-20 PE=3 SV=1	0	11.6878	13.7931	1	1	1	1	116	12.507	4.59	102.83	1
P23470	Receptor-type tyrosine-protein phosphatase gamma OS=Homo sapiens OX=9606 GN=PTPRG PE=1 SV=4	0	11.3603	1.93772	2	2	2	1	1445	161.901	6.42	46.6	2
Q9Y646	Carboxypeptidase Q OS=Homo sapiens OX=9606 GN=CPQ PE=1 SV=1	0	11.0748	4.23729	2	2	2	1	472	51.855	6.18	92.3006	2
P42785	Lysosomal Pro-X carboxypeptidase OS=Homo sapiens OX=9606 GN=PRCP PE=1 SV=1	0	11.0435	4.23387	1	1	1	1	496	55.764	7.21	54.21	1
P39060	Collagen alpha-1(XVIII) chain OS=Homo sapiens OX=9606 GN=COL18A1 PE=1 SV=5	0	10.5543	1.59635	2	2	2	1	1754	178.077	6.01	113.39	2
Q86T13	C-type lectin domain family 14 member A OS=Homo sapiens OX=9606 GN=CLEC14A PE=1 SV=1	0	10.5283	3.46939	1	1	1	1	490	51.603	6.35	72.53	1
P00558	Phosphoglycerate kinase 1 OS=Homo sapiens OX=9606 GN=PGK1 PE=1 SV=3	0	10.3002	4.31655	1	1	1	1	417	44.586	8.1	40.14	1
P13727	Bone marrow proteoglycan OS=Homo sapiens OX=9606 GN=PRG2 PE=1 SV=2	0	10.2217	9.45946	2	2	2	1	222	25.189	6.76	53.29	2
P41222	Prostaglandin-H2 D-isomerase OS=Homo sapiens OX=9606 GN=PTGDS PE=1 SV=1	0	10.0066	17.3684	2	2	2	1	190	21.015	7.8	35.69	2
Q02383	Semenogelin-2 OS=Homo sapiens OX=9606 GN=SEMG2 PE=1 SV=1	0	9.93532	7.90378	3	3	1	1	582	65.405	9.07	52.0633	3
P54727	UV excision repair protein RAD23 homolog B OS=Homo sapiens OX=9606 GN=RAD23B PE=1 SV=1	0	9.06263	4.64548	1	1	1	1	409	43.145	4.84	34.34	1
P11362	Fibroblast growth factor receptor 1 OS=Homo sapiens OX=9606 GN=FGFR1 PE=1 SV=3	0	8.87322	1.58151	1	1	1	1	822	91.809	6.21	61.99	1
A0A087WSY6	Immunoglobulin kappa variable 3D-15 OS=Homo sapiens OX=9606 GN=IGKV3D-15 PE=3 SV=6	0	8.75449	18.2609	1	1	1	1	115	12.526	5.19	0	1
P06312	Immunoglobulin kappa variable 4-1 OS=Homo sapiens OX=9606 GN=IGKV4-1 PE=1 SV=1	0	8.45054	19.8347	2	2	2	1	121	13.372	5.25	37.01	2
Q14624	Inter-alpha-trypsin inhibitor heavy chain H4 OS=Homo sapiens OX=9606 GN=ITIH4 PE=1 SV=4	0	7.91471	2.36559	1	1	1	1	930	103.293	6.98	57.14	1
A0A0C4DH72	Immunoglobulin kappa variable 1-6 OS=Homo sapiens OX=9606 GN=IGKV1-6 PE=3 SV=1	0	7.90833	13.6752	1	1	1	1	117	12.689	8.29	40.07	1
P04180	Phosphatidylcholine-sterol acyltransferase OS=Homo sapiens OX=9606 GN=LCAT PE=1 SV=1	0	7.74885	5.68182	1	1	1	1	440	49.546	6.11	43.69	1
P04070	Vitamin K-dependent protein C OS=Homo sapiens OX=9606 GN=PROC PE=1 SV=1	0	7.63395	7.59219	1	1	1	1	461	52.037	6.28	14	1
P07737	Profilin-1 OS=Homo sapiens OX=9606 GN=PFN1 PE=1 SV=2	0	7.62475	17.8571	2	3	2	1	140	15.045	8.27	63.23	2
P19320	Vascular cell adhesion protein 1 OS=Homo sapiens OX=9606 GN=VCAM1 PE=1 SV=1	0	7.48479	2.02977	1	1	1	1	739	81.224	5.22	70.02	1
Q9Y4L1	Hypoxia up-regulated protein 1 OS=Homo sapiens OX=9606 GN=HYOU1 PE=1 SV=1	0	7.35547	2.9029	2	2	2	1	999	111.266	5.22	34.13	2
P01700	Immunoglobulin lambda variable 1-47 OS=Homo sapiens OX=9606 GN=IGLV1-47 PE=1 SV=2	0	7.12372	24.7863	2	2	2	1	117	12.276	5.91	44.24	2
Q14118	Dystroglycan OS=Homo sapiens OX=9606 GN=DAG1 PE=1 SV=2	0	6.91222	2.34637	1	1	1	1	895	97.381	8.56	43.96	1
P11597	Cholesteryl ester transfer protein OS=Homo sapiens OX=9606 GN=CETP PE=1 SV=2	0	6.85232	3.0426	1	1	1	1	493	54.721	6.09	29.76	1
Q99538	Legumain OS=Homo sapiens OX=9606 GN=LGMN PE=1 SV=1	0	6.58047	3.9261	1	2	1	1	433	49.379	6.55	26.56	1
P12111	Collagen alpha-3(VI) chain OS=Homo sapiens OX=9606 GN=COL6A3 PE=1 SV=5	0	6.25964	0.409191	1	1	1	1	3177	343.457	6.68	50.76	1
P35237	Serpin B6 OS=Homo sapiens OX=9606 GN=SERPINB6 PE=1 SV=3	0	6.21042	2.65957	1	1	1	1	376	42.594	5.27	50.31	1
Q15375	Ephrin type-A receptor 7 OS=Homo sapiens OX=9606 GN=EPHA7 PE=1 SV=3	0	6.16825	2.10421	2	2	2	1	998	112.024	5.8	71.62	2
Q12907	Vesicular integral-membrane protein VIP36 OS=Homo sapiens OX=9606 GN=LMAN2 PE=1 SV=1	0	5.73212	5.89888	1	1	1	1	356	40.203	6.95	27.55	1
P30740	Leukocyte elastase inhibitor OS=Homo sapiens OX=9606 GN=SERPINB1 PE=1 SV=1	0	5.56543	2.90237	1	1	1	1	379	42.715	6.28	33.75	1
P05090	Apolipoprotein D OS=Homo sapiens OX=9606 GN=APOD PE=1 SV=1	0	5.22969	11.1111	2	2	2	1	189	21.262	5.15	48.47	2
P12110	Collagen alpha-2(VI) chain OS=Homo sapiens OX=9606 GN=COL6A2 PE=1 SV=4	0	5.22345	1.86457	2	2	2	1	1019	108.512	6.21	59.0755	2
P16870	Carboxypeptidase E OS=Homo sapiens OX=9606 GN=CPE PE=1 SV=1	0	5.17108	4.62185	1	1	1	1	476	53.117	5.14	20.03	1
O60667	Fas apoptotic inhibitory molecule 3 OS=Homo sapiens OX=9606 GN=FCMR PE=1 SV=1	0	4.86201	3.07692	1	1	1	1	390	43.119	9.74	33.65	1
P54760	Ephrin type-B receptor 4 OS=Homo sapiens OX=9606 GN=EPHB4 PE=1 SV=2	0	4.71057	1.62107	2	2	2	1	987	108.201	6.9	58.3141	2
P30530	Tyrosine-protein kinase receptor UFO OS=Homo sapiens OX=9606 GN=AXL PE=1 SV=4	0	4.62033	1.34228	1	1	1	1	894	98.274	5.39	42.23	1
P08709	Coagulation factor VII OS=Homo sapiens OX=9606 GN=F7 PE=1 SV=1	0	4.48945	2.7897	1	1	1	1	466	51.56	7.23	41.31	1
P49747	Cartilage oligomeric matrix protein OS=Homo sapiens OX=9606 GN=COMP PE=1 SV=2	0	4.41703	1.71731	1	1	1	1	757	82.808	4.6	0	1
P0DJD7	Pepsin A-4 OS=Homo sapiens OX=9606 GN=PGA4 PE=1 SV=1	0	4.23919	4.89691	2	2	2	1	388	41.951	4.34	43.56	2
P15848	Arylsulfatase B OS=Homo sapiens OX=9606 GN=ARSB PE=1 SV=1	0	4.0347	2.06379	1	1	1	1	533	59.649	8.21	25.56	1
P35908	Keratin, type II cytoskeletal 2 epidermal OS=Homo sapiens OX=9606 GN=KRT2 PE=1 SV=2	0	4.01193	1.87793	1	1	1	1	639	65.393	8	37.35	1
P27918	Properdin OS=Homo sapiens OX=9606 GN=CFP PE=1 SV=2	0	3.97798	1.70576	1	1	1	1	469	51.242	7.9	35.95	1
A0A0A0MS15	Immunoglobulin heavy variable 3-49 OS=Homo sapiens OX=9606 GN=IGHV3-49 PE=3 SV=1	0	3.90101	7.56303	1	3	1	1	119	13.048	8.62	75.4167	1
Q99715	Collagen alpha-1(XII) chain OS=Homo sapiens OX=9606 GN=COL12A1 PE=1 SV=2	0	3.83923	0.261182	1	1	1	1	3063	332.941	5.53	35.37	1
P26572	Alpha-1,3-mannosyl-glycoprotein 2-beta-N-acetylglucosaminyltransferase OS=Homo sapiens OX=9606 GN=MGAT1 PE=1 SV=2	0	3.73898	2.47191	1	1	1	1	445	50.846	9.16	30.46	1
Q6UWP8	Suprabasin OS=Homo sapiens OX=9606 GN=SBSN PE=1 SV=2	0	3.28025	6.10169	1	2	1	1	590	60.505	7.01	37.12	1
A0A0A0MRZ8	Immunoglobulin kappa variable 3D-11 OS=Homo sapiens OX=9606 GN=IGKV3D-11 PE=3 SV=6	0	3.15958	7.82609	1	1	1	1	115	12.617	5.29	41.34	1
P36222	Chitinase-3-like protein 1 OS=Homo sapiens OX=9606 GN=CHI3L1 PE=1 SV=2	0.0045045	3.00192	2.87206	1	1	1	1	383	42.598	8.46	14.67	1
O00548	Delta-like protein 1 OS=Homo sapiens OX=9606 GN=DLL1 PE=1 SV=2	0.0045045	2.98801	1.65975	1	1	1	1	723	78.004	6.24	31.34	1
Q99969	Retinoic acid receptor responder protein 2 OS=Homo sapiens OX=9606 GN=RARRES2 PE=1 SV=1	0.0045045	2.95001	7.36196	1	1	1	1	163	18.606	9.09	21.04	1
P05060	Secretogranin-1 OS=Homo sapiens OX=9606 GN=CHGB PE=1 SV=2	0.0045045	2.7841	1.77253	1	1	1	1	677	78.229	5.07	19.91	1
P00748	Coagulation factor XII OS=Homo sapiens OX=9606 GN=F12 PE=1 SV=3	0.0045045	2.71019	1.30081	1	1	1	1	615	67.748	7.74	20.29	1
Q96A08	Histone H2B type 1-A OS=Homo sapiens OX=9606 GN=H2BC1 PE=1 SV=3	0.0045045	2.70841	7.08661	1	1	1	1	127	14.159	10.32	0	1

## Sheet: Fraction 5
Accession	Description	Exp. q-value	Sum PEP Score	Coverage	# Peptides	# PSMs	# Unique Peptides	# Protein Groups	# AAs	MW [kDa]	calc. pI	Score Mascot	# Peptides Mascot
P02768	Albumin OS=Homo sapiens OX=9606 GN=ALB PE=1 SV=2	0	2011.66	90.1478	78	2756	78	1	609	69.321	6.28	68784.3	78
P01008	Antithrombin-III OS=Homo sapiens OX=9606 GN=SERPINC1 PE=1 SV=1	0	611.623	52.8017	27	104	27	1	464	52.569	6.71	3094	27
P02790	Hemopexin OS=Homo sapiens OX=9606 GN=HPX PE=1 SV=2	0	603.878	71.8615	32	308	32	1	462	51.643	7.02	5107.61	32
P01019	Angiotensinogen OS=Homo sapiens OX=9606 GN=AGT PE=1 SV=1	0	422.549	42.268	17	88	17	1	485	53.121	6.32	3119.86	17
P02787	Serotransferrin OS=Homo sapiens OX=9606 GN=TF PE=1 SV=3	0	395.572	53.5817	32	41	32	1	698	77.014	7.12	1366.29	32
P01009	Alpha-1-antitrypsin OS=Homo sapiens OX=9606 GN=SERPINA1 PE=1 SV=3	0	359.66	65.5502	27	58	27	1	418	46.707	5.59	1445.44	27
P01042	Kininogen-1 OS=Homo sapiens OX=9606 GN=KNG1 PE=1 SV=2	0	314.563	36.4907	22	37	22	1	644	71.912	6.81	1119.45	22
P36955	Pigment epithelium-derived factor OS=Homo sapiens OX=9606 GN=SERPINF1 PE=1 SV=4	0	305.967	50	17	35	17	1	418	46.283	6.38	1184.17	17
P29622	Kallistatin OS=Homo sapiens OX=9606 GN=SERPINA4 PE=1 SV=3	0	299.66	55.0351	20	34	20	1	427	48.511	7.75	935.909	20
P05154	Plasma serine protease inhibitor OS=Homo sapiens OX=9606 GN=SERPINA5 PE=1 SV=3	0	278.935	56.4039	19	47	19	1	406	45.646	9.26	1394.16	19
P02760	Protein AMBP OS=Homo sapiens OX=9606 GN=AMBP PE=1 SV=1	0	278.303	44.8864	14	28	14	1	352	38.974	6.25	854.77	14
P06727	Apolipoprotein A-IV OS=Homo sapiens OX=9606 GN=APOA4 PE=1 SV=4	0	243.851	56.0606	24	35	24	1	396	45.344	5.38	825.748	24
P02749	Beta-2-glycoprotein 1 OS=Homo sapiens OX=9606 GN=APOH PE=1 SV=3	0	239.048	49.8551	13	25	13	1	345	38.273	7.97	681.743	13
P02765	Alpha-2-HS-glycoprotein OS=Homo sapiens OX=9606 GN=AHSG PE=1 SV=2	0	228.951	39.5095	11	49	11	1	367	39.316	5.72	1655.04	11
P02774	Vitamin D-binding protein OS=Homo sapiens OX=9606 GN=GC PE=1 SV=2	0	217.478	56.1181	19	23	19	1	474	52.883	5.45	612.85	19
P02766	Transthyretin OS=Homo sapiens OX=9606 GN=TTR PE=1 SV=1	0	215.362	73.4694	12	19	12	1	147	15.877	5.76	723.859	12
P08254	Stromelysin-1 OS=Homo sapiens OX=9606 GN=MMP3 PE=1 SV=2	0	202.459	38.3648	17	30	17	1	477	53.943	6.16	838.075	17
P01024	Complement C3 OS=Homo sapiens OX=9606 GN=C3 PE=1 SV=2	0	178.76	10.3428	13	18	13	1	1663	187.03	6.4	622.819	13
P01834	Immunoglobulin kappa constant OS=Homo sapiens OX=9606 GN=IGKC PE=1 SV=2	0	176.973	82.243	8	23	2	1	107	11.758	6.52	690.289	8
P27797	Calreticulin OS=Homo sapiens OX=9606 GN=CALR PE=1 SV=1	0	170.663	41.9664	14	22	14	1	417	48.112	4.44	494.46	14
P08571	Monocyte differentiation antigen CD14 OS=Homo sapiens OX=9606 GN=CD14 PE=1 SV=2	0	165.783	40.5333	10	14	10	1	375	40.051	6.23	609.824	10
Q12805	EGF-containing fibulin-like extracellular matrix protein 1 OS=Homo sapiens OX=9606 GN=EFEMP1 PE=1 SV=2	0	152.473	35.9026	12	14	12	1	493	54.604	5.07	417.597	12
Q96IY4	Carboxypeptidase B2 OS=Homo sapiens OX=9606 GN=CPB2 PE=1 SV=2	0	141.014	32.1513	11	15	11	1	423	48.393	7.71	357.704	11
P0DOX7	Immunoglobulin kappa light chain OS=Homo sapiens OX=9606 PE=1 SV=1	0	139.775	37.3832	7	17	1	1	214	23.364	7.17	646.875	7
P06396	Gelsolin OS=Homo sapiens OX=9606 GN=GSN PE=1 SV=1	0	121.231	17.0077	11	12	11	1	782	85.644	6.28	479.571	11
P02763	Alpha-1-acid glycoprotein 1 OS=Homo sapiens OX=9606 GN=ORM1 PE=1 SV=1	0	119.347	42.2886	8	23	5	1	201	23.497	5.02	674.197	8
P10451	Osteopontin OS=Homo sapiens OX=9606 GN=SPP1 PE=1 SV=1	0	99.3629	27.707	6	8	6	1	314	35.401	4.58	318.882	6
P0C0L4	Complement C4-A OS=Homo sapiens OX=9606 GN=C4A PE=1 SV=2	0	89.0368	6.5367	6	7	6	1	1744	192.664	7.08	248.344	6
P19652	Alpha-1-acid glycoprotein 2 OS=Homo sapiens OX=9606 GN=ORM2 PE=1 SV=2	0	86.3205	42.2886	8	17	5	1	201	23.588	5.11	429.347	8
P01011	Alpha-1-antichymotrypsin OS=Homo sapiens OX=9606 GN=SERPINA3 PE=1 SV=2	0	83.7984	26.9504	9	10	9	1	423	47.621	5.52	333.749	9
P01860	Immunoglobulin heavy constant gamma 3 OS=Homo sapiens OX=9606 GN=IGHG3 PE=1 SV=2	0	82.5759	28.6472	8	10	3	1	377	41.26	7.9	243.093	8
P0DOY2	Immunoglobulin lambda constant 2 OS=Homo sapiens OX=9606 GN=IGLC2 PE=1 SV=1	0	80.6871	65.0943	4	7	4	1	106	11.287	7.24	223.176	4
P51884	Lumican OS=Homo sapiens OX=9606 GN=LUM PE=1 SV=2	0	75.2727	24.8521	7	10	7	1	338	38.405	6.61	262.298	7
Q9UBX5	Fibulin-5 OS=Homo sapiens OX=9606 GN=FBLN5 PE=1 SV=1	0	75.1912	26.3393	8	9	8	1	448	50.147	4.73	254.361	8
P15291	Beta-1,4-galactosyltransferase 1 OS=Homo sapiens OX=9606 GN=B4GALT1 PE=1 SV=5	0	73.896	24.1206	6	7	6	1	398	43.892	8.65	227.389	6
P04264	Keratin, type II cytoskeletal 1 OS=Homo sapiens OX=9606 GN=KRT1 PE=1 SV=6	0	73.3477	14.1304	9	9	7	1	644	65.999	8.12	369.168	9
P02753	Retinol-binding protein 4 OS=Homo sapiens OX=9606 GN=RBP4 PE=1 SV=3	0	70.9355	45.7711	5	6	5	1	201	22.995	6.07	265.503	5
P02748	Complement component C9 OS=Homo sapiens OX=9606 GN=C9 PE=1 SV=2	0	69.4554	18.6047	8	8	8	1	559	63.133	5.59	213.292	8
Q13508	Ecto-ADP-ribosyltransferase 3 OS=Homo sapiens OX=9606 GN=ART3 PE=1 SV=2	0	67.3748	18.509	5	6	5	1	389	43.895	6.06	172.58	5
P05160	Coagulation factor XIII B chain OS=Homo sapiens OX=9606 GN=F13B PE=1 SV=3	0	66.7818	12.1029	5	7	5	1	661	75.461	6.39	191.933	5
P01871	Immunoglobulin heavy constant mu OS=Homo sapiens OX=9606 GN=IGHM PE=1 SV=4	0	66.0317	10.1545	4	7	4	1	453	49.409	6.77	180.222	4
P02750	Leucine-rich alpha-2-glycoprotein OS=Homo sapiens OX=9606 GN=LRG1 PE=1 SV=2	0	63.0796	25.6484	6	6	6	1	347	38.154	6.95	231.825	6
P25311	Zinc-alpha-2-glycoprotein OS=Homo sapiens OX=9606 GN=AZGP1 PE=1 SV=2	0	54.4113	18.7919	4	5	4	1	298	34.237	6.05	170.584	4
P01859	Immunoglobulin heavy constant gamma 2 OS=Homo sapiens OX=9606 GN=IGHG2 PE=1 SV=2	0	50.8939	26.0736	7	8	5	1	326	35.878	7.59	106.339	7
P08697	Alpha-2-antiplasmin OS=Homo sapiens OX=9606 GN=SERPINF2 PE=1 SV=3	0	50.3464	18.3299	5	5	5	1	491	54.531	6.29	126.62	5
P0DOX5	Immunoglobulin gamma-1 heavy chain OS=Homo sapiens OX=9606 PE=1 SV=2	0	50.198	18.7082	7	8	2	1	449	49.298	8.72	202.89	7
P02746	Complement C1q subcomponent subunit B OS=Homo sapiens OX=9606 GN=C1QB PE=1 SV=3	0	45.2082	19.7628	3	4	3	1	253	26.704	8.63	133.55	3
P07358	Complement component C8 beta chain OS=Homo sapiens OX=9606 GN=C8B PE=1 SV=3	0	43.9033	17.4281	7	7	7	1	591	67.003	8.13	126.88	7
Q9Y5Y7	Lymphatic vessel endothelial hyaluronic acid receptor 1 OS=Homo sapiens OX=9606 GN=LYVE1 PE=1 SV=2	0	41.6499	15.2174	5	5	5	1	322	35.191	8.28	196.843	5
P20774	Mimecan OS=Homo sapiens OX=9606 GN=OGN PE=1 SV=1	0	40.985	16.7785	4	5	4	1	298	33.901	5.63	138.382	4
P13645	Keratin, type I cytoskeletal 10 OS=Homo sapiens OX=9606 GN=KRT10 PE=1 SV=6	0	40.7656	13.5274	6	6	5	1	584	58.792	5.21	135.517	6
P01619	Immunoglobulin kappa variable 3-20 OS=Homo sapiens OX=9606 GN=IGKV3-20 PE=1 SV=2	0	38.785	38.7931	3	3	3	1	116	12.549	4.96	137.94	3
P05543	Thyroxine-binding globulin OS=Homo sapiens OX=9606 GN=SERPINA7 PE=1 SV=2	0	36.372	10.8434	4	4	4	1	415	46.295	6.3	169.15	4
P07237	Protein disulfide-isomerase OS=Homo sapiens OX=9606 GN=P4HB PE=1 SV=3	0	35.9514	11.0236	3	3	3	1	508	57.081	4.87	130.593	3
P00734	Prothrombin OS=Homo sapiens OX=9606 GN=F2 PE=1 SV=2	0	35.7734	7.87781	4	4	4	1	622	69.992	5.9	144.76	4
P02671	Fibrinogen alpha chain OS=Homo sapiens OX=9606 GN=FGA PE=1 SV=2	0	35.1805	5.08083	3	3	3	1	866	94.914	6.01	75.2867	3
P00746	Complement factor D OS=Homo sapiens OX=9606 GN=CFD PE=1 SV=5	0	34.1148	20.9486	3	4	3	1	253	27.016	7.71	60.0567	3
P00747	Plasminogen OS=Homo sapiens OX=9606 GN=PLG PE=1 SV=2	0	33.8859	5.92593	4	4	4	1	810	90.51	7.24	106.4	4
P10645	Chromogranin-A OS=Homo sapiens OX=9606 GN=CHGA PE=1 SV=7	0	32.9826	11.8162	3	3	3	1	457	50.658	4.6	101.083	3
P16233	Pancreatic triacylglycerol lipase OS=Homo sapiens OX=9606 GN=PNLIP PE=1 SV=1	0	29.5813	9.67742	3	4	3	1	465	51.124	6.73	82.36	3
P35908	Keratin, type II cytoskeletal 2 epidermal OS=Homo sapiens OX=9606 GN=KRT2 PE=1 SV=2	0	27.9804	5.00782	3	3	1	1	639	65.393	8	139.484	3
P02751	Fibronectin OS=Homo sapiens OX=9606 GN=FN1 PE=1 SV=5	0	27.8787	2.09931	4	4	4	1	2477	272.15	5.5	75.46	4
P41222	Prostaglandin-H2 D-isomerase OS=Homo sapiens OX=9606 GN=PTGDS PE=1 SV=1	0	27.649	17.3684	2	2	2	1	190	21.015	7.8	87.69	2
O14498	Immunoglobulin superfamily containing leucine-rich repeat protein OS=Homo sapiens OX=9606 GN=ISLR PE=2 SV=1	0	27.2393	9.34579	3	3	3	1	428	45.968	5.15	105.185	3
P08185	Corticosteroid-binding globulin OS=Homo sapiens OX=9606 GN=SERPINA6 PE=1 SV=1	0	27.1922	11.1111	4	4	4	1	405	45.112	6.04	166.75	4
P00751	Complement factor B OS=Homo sapiens OX=9606 GN=CFB PE=1 SV=2	0	26.0066	7.32984	4	4	4	1	764	85.479	7.06	97.57	4
P04217	Alpha-1B-glycoprotein OS=Homo sapiens OX=9606 GN=A1BG PE=1 SV=4	0	24.3504	6.26263	2	2	2	1	495	54.22	5.86	63.88	2
A0A075B6S5	Immunoglobulin kappa variable 1-27 OS=Homo sapiens OX=9606 GN=IGKV1-27 PE=3 SV=1	0	22.8961	38.4615	2	2	2	1	117	12.703	8.29	61.41	2
P61769	Beta-2-microglobulin OS=Homo sapiens OX=9606 GN=B2M PE=1 SV=1	0	21.6447	26.8908	2	3	2	1	119	13.706	6.52	59.2133	2
P16870	Carboxypeptidase E OS=Homo sapiens OX=9606 GN=CPE PE=1 SV=1	0	21.4578	9.03361	2	2	2	1	476	53.117	5.14	34.5	2
Q8NBS9	Thioredoxin domain-containing protein 5 OS=Homo sapiens OX=9606 GN=TXNDC5 PE=1 SV=2	0	21.1264	8.7963	3	3	3	1	432	47.599	5.97	86.7967	3
A0A0A0MRZ8	Immunoglobulin kappa variable 3D-11 OS=Homo sapiens OX=9606 GN=IGKV3D-11 PE=3 SV=6	0	20.966	26.087	2	2	2	1	115	12.617	5.29	85.66	2
Q99574	Neuroserpin OS=Homo sapiens OX=9606 GN=SERPINI1 PE=1 SV=1	0	20.426	8.04878	2	2	2	1	410	46.397	4.91	61.9	2
P06312	Immunoglobulin kappa variable 4-1 OS=Homo sapiens OX=9606 GN=IGKV4-1 PE=1 SV=1	0	20.2985	29.7521	3	3	3	1	121	13.372	5.25	75.2267	3
P10909	Clusterin OS=Homo sapiens OX=9606 GN=CLU PE=1 SV=1	0	19.675	5.12249	2	2	2	1	449	52.461	6.27	94.0959	2
P49908	Selenoprotein P OS=Homo sapiens OX=9606 GN=SELENOP PE=1 SV=3	0	18.5875	8.39895	2	2	2	1	381	43.156	7.87	60.35	2
P53634	Dipeptidyl peptidase 1 OS=Homo sapiens OX=9606 GN=CTSC PE=1 SV=2	0	16.0008	7.77538	4	4	4	1	463	51.82	6.99	72.41	4
P42785	Lysosomal Pro-X carboxypeptidase OS=Homo sapiens OX=9606 GN=PRCP PE=1 SV=1	0	15.5964	4.23387	1	1	1	1	496	55.764	7.21	43.71	1
P98095	Fibulin-2 OS=Homo sapiens OX=9606 GN=FBLN2 PE=1 SV=2	0	15.5964	2.19595	1	1	1	1	1184	126.489	4.82	70.77	1
Q13231	Chitotriosidase-1 OS=Homo sapiens OX=9606 GN=CHIT1 PE=1 SV=1	0	15.5964	4.50644	1	1	1	1	466	51.648	6.96	56.1	1
A0A0C4DH38	Immunoglobulin heavy variable 5-51 OS=Homo sapiens OX=9606 GN=IGHV5-51 PE=3 SV=1	0	15.3077	12.8205	1	1	1	1	117	12.666	8.27	63.48	1
P07477	Trypsin-1 OS=Homo sapiens OX=9606 GN=PRSS1 PE=1 SV=1	0	14.7364	8.09717	1	1	1	1	247	26.541	6.51	32.73	1
Q9BTY2	Plasma alpha-L-fucosidase OS=Homo sapiens OX=9606 GN=FUCA2 PE=1 SV=2	0	14.5991	4.71092	2	2	2	1	467	54.032	6.25	40.7194	2
P18428	Lipopolysaccharide-binding protein OS=Homo sapiens OX=9606 GN=LBP PE=1 SV=3	0	14.3555	4.5738	2	2	2	1	481	53.35	6.7	86.23	2
Q14118	Dystroglycan OS=Homo sapiens OX=9606 GN=DAG1 PE=1 SV=2	0	14.3144	2.34637	1	1	1	1	895	97.381	8.56	30.22	1
Q9UBP4	Dickkopf-related protein 3 OS=Homo sapiens OX=9606 GN=DKK3 PE=1 SV=2	0	14.0691	9.42857	2	2	2	1	350	38.365	4.65	42.78	2
P04439	HLA class I histocompatibility antigen, A alpha chain OS=Homo sapiens OX=9606 GN=HLA-A PE=1 SV=2	0	13.2791	3.83562	1	1	1	1	365	40.815	6	89.17	1
P01824	Immunoglobulin heavy variable 4-39 OS=Homo sapiens OX=9606 GN=IGHV4-39 PE=1 SV=2	0	13.2577	12.8	1	1	1	1	125	13.908	9.26	77.3	1
P08174	Complement decay-accelerating factor OS=Homo sapiens OX=9606 GN=CD55 PE=1 SV=4	0	13.2078	7.08661	3	3	3	1	381	41.374	7.59	42.54	3
P33908	Mannosyl-oligosaccharide 1,2-alpha-mannosidase IA OS=Homo sapiens OX=9606 GN=MAN1A1 PE=1 SV=3	0	12.2392	3.67534	2	2	2	1	653	72.922	6.47	69	2
A0A087WSY6	Immunoglobulin kappa variable 3D-15 OS=Homo sapiens OX=9606 GN=IGKV3D-15 PE=3 SV=6	0	11.5693	18.2609	1	1	1	1	115	12.526	5.19	19.11	1
Q12794	Hyaluronidase-1 OS=Homo sapiens OX=9606 GN=HYAL1 PE=1 SV=2	0	10.6574	5.51724	1	1	1	1	435	48.337	6.77	38.51	1
Q9BRK5	45 kDa calcium-binding protein OS=Homo sapiens OX=9606 GN=SDF4 PE=1 SV=1	0	9.75656	6.07735	2	2	2	1	362	41.78	4.86	63.3781	2
P35527	Keratin, type I cytoskeletal 9 OS=Homo sapiens OX=9606 GN=KRT9 PE=1 SV=3	0	9.21039	2.88925	2	2	1	1	623	62.027	5.24	41.66	2
P04004	Vitronectin OS=Homo sapiens OX=9606 GN=VTN PE=1 SV=1	0	8.93742	3.13808	1	1	1	1	478	54.271	5.8	63.8	1
Q96PD5	N-acetylmuramoyl-L-alanine amidase OS=Homo sapiens OX=9606 GN=PGLYRP2 PE=1 SV=1	0	8.83714	2.25694	1	1	1	1	576	62.178	7.55	55.27	1
P17342	Atrial natriuretic peptide receptor 3 OS=Homo sapiens OX=9606 GN=NPR3 PE=1 SV=2	0	8.26536	2.40296	1	1	1	1	541	59.77	6.35	58.86	1
P08603	Complement factor H OS=Homo sapiens OX=9606 GN=CFH PE=1 SV=4	0	7.94654	1.13729	1	1	1	1	1231	139.005	6.61	17.6	1
Q02383	Semenogelin-2 OS=Homo sapiens OX=9606 GN=SEMG2 PE=1 SV=1	0	7.92738	3.78007	1	1	1	1	582	65.405	9.07	48.92	1
P02647	Apolipoprotein A-I OS=Homo sapiens OX=9606 GN=APOA1 PE=1 SV=1	0.00564972	7.47573	4.11985	1	1	1	1	267	30.759	5.76	45.37	1
P00740	Coagulation factor IX OS=Homo sapiens OX=9606 GN=F9 PE=1 SV=2	0.00564972	7.2763	1.95228	1	1	1	1	461	51.745	5.47	51.46	1
P27918	Properdin OS=Homo sapiens OX=9606 GN=CFP PE=1 SV=2	0.00564972	7.11114	5.33049	2	2	2	1	469	51.242	7.9	23.4	2
P04746	Pancreatic alpha-amylase OS=Homo sapiens OX=9606 GN=AMY2A PE=1 SV=2	0.00564972	6.88874	3.7182	1	1	1	1	511	57.67	7.05	16.32	1
P00738	Haptoglobin OS=Homo sapiens OX=9606 GN=HP PE=1 SV=1	0.00564972	6.84285	2.46305	1	1	1	1	406	45.177	6.58	58.82	1
P04066	Tissue alpha-L-fucosidase OS=Homo sapiens OX=9606 GN=FUCA1 PE=1 SV=4	0.00564972	6.2166	2.36052	1	1	1	1	466	53.655	6.84	44.39	1
P26572	Alpha-1,3-mannosyl-glycoprotein 2-beta-N-acetylglucosaminyltransferase OS=Homo sapiens OX=9606 GN=MGAT1 PE=1 SV=2	0.00564972	6.19692	5.39326	3	4	3	1	445	50.846	9.16	26.19	3
P39060	Collagen alpha-1(XVIII) chain OS=Homo sapiens OX=9606 GN=COL18A1 PE=1 SV=5	0.00564972	5.85449	0.513113	1	1	1	1	1754	178.077	6.01	46.45	1
P54760	Ephrin type-B receptor 4 OS=Homo sapiens OX=9606 GN=EPHB4 PE=1 SV=2	0.00564972	5.82246	1.01317	1	1	1	1	987	108.201	6.9	44.35	1
Q9HCN6	Platelet glycoprotein VI OS=Homo sapiens OX=9606 GN=GP6 PE=1 SV=4	0.00564972	5.80967	5.01475	1	1	1	1	339	36.843	9.2	19.25	1
P05109	Protein S100-A8 OS=Homo sapiens OX=9606 GN=S100A8 PE=1 SV=1	0.00564972	5.63941	11.828	1	1	1	1	93	10.828	7.03	30.16	1
P11226	Mannose-binding protein C OS=Homo sapiens OX=9606 GN=MBL2 PE=1 SV=2	0.00564972	5.55893	3.62903	1	1	1	1	248	26.127	5.49	40.74	1
A0A0A0MS15	Immunoglobulin heavy variable 3-49 OS=Homo sapiens OX=9606 GN=IGHV3-49 PE=3 SV=1	0.00564972	5.27213	7.56303	1	2	1	1	119	13.048	8.62	58.9	1
P04196	Histidine-rich glycoprotein OS=Homo sapiens OX=9606 GN=HRG PE=1 SV=1	0.00564972	5.15342	1.71429	1	1	1	1	525	59.541	7.5	43.58	1
Q9NPH3	Interleukin-1 receptor accessory protein OS=Homo sapiens OX=9606 GN=IL1RAP PE=1 SV=2	0.00564972	5.06063	1.75439	1	1	1	1	570	65.377	8.12	39.7	1
P0DJD7	Pepsin A-4 OS=Homo sapiens OX=9606 GN=PGA4 PE=1 SV=1	0.00564972	4.97612	4.89691	2	2	2	1	388	41.951	4.34	42.43	2
Q9UHL4	Dipeptidyl peptidase 2 OS=Homo sapiens OX=9606 GN=DPP7 PE=1 SV=3	0.00564972	4.39137	2.23577	1	1	1	1	492	54.307	6.32	24.45	1
P05546	Heparin cofactor 2 OS=Homo sapiens OX=9606 GN=SERPIND1 PE=1 SV=3	0.00564972	4.02673	1.80361	1	1	1	1	499	57.034	6.9	22.29	1
Q03167	Transforming growth factor beta receptor type 3 OS=Homo sapiens OX=9606 GN=TGFBR3 PE=1 SV=3	0.00564972	3.74836	1.76263	1	1	1	1	851	93.44	5.71	24.84	1
Q96A08	Histone H2B type 1-A OS=Homo sapiens OX=9606 GN=H2BC1 PE=1 SV=3	0.00564972	3.73589	7.08661	1	1	1	1	127	14.159	10.32	15.95	1
Q9Y3B8	Oligoribonuclease, mitochondrial OS=Homo sapiens OX=9606 GN=REXO2 PE=1 SV=3	0.00564972	3.11362	12.6582	1	1	1	1	237	26.816	6.87	0	1

## Sheet: Fraction 6
Accession	Description	Exp. q-value	Sum PEP Score	Coverage	# Peptides	# PSMs	# Unique Peptides	# Protein Groups	# AAs	MW [kDa]	calc. pI	Score Mascot	# Peptides Mascot
P02768	Albumin OS=Homo sapiens OX=9606 GN=ALB PE=1 SV=2	0	1204.97	85.0575	66	1135	66	1	609	69.321	6.28	26095.8	66
P02774	Vitamin D-binding protein OS=Homo sapiens OX=9606 GN=GC PE=1 SV=2	0	728.046	72.9958	36	295	36	1	474	52.883	5.45	7301.2	36
P06727	Apolipoprotein A-IV OS=Homo sapiens OX=9606 GN=APOA4 PE=1 SV=4	0	497.439	75.5051	42	140	42	1	396	45.344	5.38	3138.43	42
P36955	Pigment epithelium-derived factor OS=Homo sapiens OX=9606 GN=SERPINF1 PE=1 SV=4	0	484.221	76.555	30	411	30	1	418	46.283	6.38	12011.7	30
P02790	Hemopexin OS=Homo sapiens OX=9606 GN=HPX PE=1 SV=2	0	432.976	67.9654	32	147	32	1	462	51.643	7.02	2303.86	32
P01008	Antithrombin-III OS=Homo sapiens OX=9606 GN=SERPINC1 PE=1 SV=1	0	431.75	54.3103	26	135	26	1	464	52.569	6.71	3346.66	26
P02749	Beta-2-glycoprotein 1 OS=Homo sapiens OX=9606 GN=APOH PE=1 SV=3	0	365.9	66.087	19	92	19	1	345	38.273	7.97	1675.57	19
P06396	Gelsolin OS=Homo sapiens OX=9606 GN=GSN PE=1 SV=1	0	339.357	43.734	27	74	27	1	782	85.644	6.28	1891.66	27
Q12805	EGF-containing fibulin-like extracellular matrix protein 1 OS=Homo sapiens OX=9606 GN=EFEMP1 PE=1 SV=2	0	328.181	50.9128	22	65	22	1	493	54.604	5.07	1632.57	22
P02766	Transthyretin OS=Homo sapiens OX=9606 GN=TTR PE=1 SV=1	0	305.028	77.551	13	97	13	1	147	15.877	5.76	2228.13	13
P02760	Protein AMBP OS=Homo sapiens OX=9606 GN=AMBP PE=1 SV=1	0	302.122	50.5682	16	45	16	1	352	38.974	6.25	1414.59	16
P29622	Kallistatin OS=Homo sapiens OX=9606 GN=SERPINA4 PE=1 SV=3	0	290.966	61.1241	26	57	26	1	427	48.511	7.75	1330.77	26
P0C0L4	Complement C4-A OS=Homo sapiens OX=9606 GN=C4A PE=1 SV=2	0	290.84	16.055	17	47	3	1	1744	192.664	7.08	1699.98	17
P0C0L5	Complement C4-B OS=Homo sapiens OX=9606 GN=C4B PE=1 SV=2	0	287.896	15.6537	16	46	2	1	1744	192.631	7.27	1649.51	16
P08571	Monocyte differentiation antigen CD14 OS=Homo sapiens OX=9606 GN=CD14 PE=1 SV=2	0	265.032	48	14	64	14	1	375	40.051	6.23	2062.96	14
P01009	Alpha-1-antitrypsin OS=Homo sapiens OX=9606 GN=SERPINA1 PE=1 SV=3	0	262.366	63.1579	26	52	26	1	418	46.707	5.59	1362.03	26
P05154	Plasma serine protease inhibitor OS=Homo sapiens OX=9606 GN=SERPINA5 PE=1 SV=3	0	233.266	59.8522	18	47	18	1	406	45.646	9.26	1498.1	18
P02787	Serotransferrin OS=Homo sapiens OX=9606 GN=TF PE=1 SV=3	0	227.46	49.1404	31	35	31	1	698	77.014	7.12	1057.63	31
P01019	Angiotensinogen OS=Homo sapiens OX=9606 GN=AGT PE=1 SV=1	0	222.497	39.1753	15	41	15	1	485	53.121	6.32	1536.32	15
P01024	Complement C3 OS=Homo sapiens OX=9606 GN=C3 PE=1 SV=2	0	219.491	14.4919	19	34	19	1	1663	187.03	6.4	1204.49	19
P02750	Leucine-rich alpha-2-glycoprotein OS=Homo sapiens OX=9606 GN=LRG1 PE=1 SV=2	0	192.401	49.5677	13	43	13	1	347	38.154	6.95	1228.96	13
P01834	Immunoglobulin kappa constant OS=Homo sapiens OX=9606 GN=IGKC PE=1 SV=2	0	189.351	82.243	8	69	2	1	107	11.758	6.52	1641.26	8
P08709	Coagulation factor VII OS=Homo sapiens OX=9606 GN=F7 PE=1 SV=1	0	189.241	44.206	15	31	15	1	466	51.56	7.23	890.679	15
P16233	Pancreatic triacylglycerol lipase OS=Homo sapiens OX=9606 GN=PNLIP PE=1 SV=1	0	182.587	50.7527	16	24	16	1	465	51.124	6.73	600.179	16
P0DOX7	Immunoglobulin kappa light chain OS=Homo sapiens OX=9606 PE=1 SV=1	0	162.108	37.3832	7	38	1	1	214	23.364	7.17	1393.21	7
P15291	Beta-1,4-galactosyltransferase 1 OS=Homo sapiens OX=9606 GN=B4GALT1 PE=1 SV=5	0	159.447	42.4623	12	22	12	1	398	43.892	8.65	776.71	12
P27797	Calreticulin OS=Homo sapiens OX=9606 GN=CALR PE=1 SV=1	0	156.443	41.7266	13	26	13	1	417	48.112	4.44	722.171	13
P02765	Alpha-2-HS-glycoprotein OS=Homo sapiens OX=9606 GN=AHSG PE=1 SV=2	0	153.742	37.8747	10	27	10	1	367	39.316	5.72	975.19	10
P21709	Ephrin type-A receptor 1 OS=Homo sapiens OX=9606 GN=EPHA1 PE=1 SV=4	0	146.605	22.0287	13	19	13	1	976	108.058	6.64	475.258	13
P01042	Kininogen-1 OS=Homo sapiens OX=9606 GN=KNG1 PE=1 SV=2	0	141.908	34.0062	16	22	16	1	644	71.912	6.81	638.434	16
Q13231	Chitotriosidase-1 OS=Homo sapiens OX=9606 GN=CHIT1 PE=1 SV=1	0	139.206	41.6309	15	17	15	1	466	51.648	6.96	673.511	15
P25311	Zinc-alpha-2-glycoprotein OS=Homo sapiens OX=9606 GN=AZGP1 PE=1 SV=2	0	138.339	56.3758	17	28	17	1	298	34.237	6.05	693.461	17
P0DOX5	Immunoglobulin gamma-1 heavy chain OS=Homo sapiens OX=9606 PE=1 SV=2	0	133.695	35.1893	13	24	5	1	449	49.298	8.72	645.827	13
P02763	Alpha-1-acid glycoprotein 1 OS=Homo sapiens OX=9606 GN=ORM1 PE=1 SV=1	0	127.98	59.7015	12	59	7	1	201	23.497	5.02	1322.94	12
P02753	Retinol-binding protein 4 OS=Homo sapiens OX=9606 GN=RBP4 PE=1 SV=3	0	126.046	61.6915	10	16	10	1	201	22.995	6.07	624.613	10
P08254	Stromelysin-1 OS=Homo sapiens OX=9606 GN=MMP3 PE=1 SV=2	0	118.145	37.3166	17	22	17	1	477	53.943	6.16	394.673	17
P01859	Immunoglobulin heavy constant gamma 2 OS=Homo sapiens OX=9606 GN=IGHG2 PE=1 SV=2	0	110.512	42.9448	13	30	7	1	326	35.878	7.59	502.337	13
P04264	Keratin, type II cytoskeletal 1 OS=Homo sapiens OX=9606 GN=KRT1 PE=1 SV=6	0	107.902	26.087	16	17	14	1	644	65.999	8.12	743.166	16
P13645	Keratin, type I cytoskeletal 10 OS=Homo sapiens OX=9606 GN=KRT10 PE=1 SV=6	0	101.934	34.2466	15	17	15	1	584	58.792	5.21	544.446	15
P14543	Nidogen-1 OS=Homo sapiens OX=9606 GN=NID1 PE=1 SV=3	0	101.315	13.3921	10	12	10	1	1247	136.291	5.29	233.338	10
P12111	Collagen alpha-3(VI) chain OS=Homo sapiens OX=9606 GN=COL6A3 PE=1 SV=5	0	98.8736	6.79887	16	17	16	1	3177	343.457	6.68	402.031	16
Q15084	Protein disulfide-isomerase A6 OS=Homo sapiens OX=9606 GN=PDIA6 PE=1 SV=1	0	98.806	36.1364	11	13	11	1	440	48.091	5.08	567.515	11
P19652	Alpha-1-acid glycoprotein 2 OS=Homo sapiens OX=9606 GN=ORM2 PE=1 SV=2	0	98.7544	45.2736	10	25	5	1	201	23.588	5.11	568.82	10
Q8NBS9	Thioredoxin domain-containing protein 5 OS=Homo sapiens OX=9606 GN=TXNDC5 PE=1 SV=2	0	98.55	35.1852	12	15	12	1	432	47.599	5.97	338.555	12
P0DOX8	Immunoglobulin lambda-1 light chain OS=Homo sapiens OX=9606 PE=1 SV=1	0	97.0619	37.963	6	18	2	1	216	22.816	6.76	436.34	6
P0DOY2	Immunoglobulin lambda constant 2 OS=Homo sapiens OX=9606 GN=IGLC2 PE=1 SV=1	0	96.5416	69.8113	5	17	1	1	106	11.287	7.24	421.647	5
P01860	Immunoglobulin heavy constant gamma 3 OS=Homo sapiens OX=9606 GN=IGHG3 PE=1 SV=2	0	96.1989	39.2573	12	24	3	1	377	41.26	7.9	415.019	12
P10645	Chromogranin-A OS=Homo sapiens OX=9606 GN=CHGA PE=1 SV=7	0	85.8549	30.6346	7	9	7	1	457	50.658	4.6	207.304	7
P02671	Fibrinogen alpha chain OS=Homo sapiens OX=9606 GN=FGA PE=1 SV=2	0	82.9179	20.4388	11	11	11	1	866	94.914	6.01	305.367	11
P00747	Plasminogen OS=Homo sapiens OX=9606 GN=PLG PE=1 SV=2	0	82.3015	21.4815	11	12	11	1	810	90.51	7.24	228.091	11
Q03167	Transforming growth factor beta receptor type 3 OS=Homo sapiens OX=9606 GN=TGFBR3 PE=1 SV=3	0	81.6242	14.2186	9	13	9	1	851	93.44	5.71	389.543	9
P01861	Immunoglobulin heavy constant gamma 4 OS=Homo sapiens OX=9606 GN=IGHG4 PE=1 SV=1	0	78.795	29.9694	8	15	1	1	327	35.918	7.36	443.863	8
O95967	EGF-containing fibulin-like extracellular matrix protein 2 OS=Homo sapiens OX=9606 GN=EFEMP2 PE=1 SV=3	0	77.4973	32.2799	11	12	11	1	443	49.372	4.94	371.956	11
P02751	Fibronectin OS=Homo sapiens OX=9606 GN=FN1 PE=1 SV=5	0	75.3307	6.2172	12	13	12	1	2477	272.15	5.5	300.101	12
Q13508	Ecto-ADP-ribosyltransferase 3 OS=Homo sapiens OX=9606 GN=ART3 PE=1 SV=2	0	73.612	29.8201	8	10	8	1	389	43.895	6.06	231.47	8
P10451	Osteopontin OS=Homo sapiens OX=9606 GN=SPP1 PE=1 SV=1	0	70.6919	21.6561	5	8	5	1	314	35.401	4.58	263.133	5
P01011	Alpha-1-antichymotrypsin OS=Homo sapiens OX=9606 GN=SERPINA3 PE=1 SV=2	0	67.9672	25.0591	8	10	8	1	423	47.621	5.52	319.907	8
O14498	Immunoglobulin superfamily containing leucine-rich repeat protein OS=Homo sapiens OX=9606 GN=ISLR PE=2 SV=1	0	62.9269	26.6355	7	9	7	1	428	45.968	5.15	282.33	7
P26572	Alpha-1,3-mannosyl-glycoprotein 2-beta-N-acetylglucosaminyltransferase OS=Homo sapiens OX=9606 GN=MGAT1 PE=1 SV=2	0	60.7276	28.764	11	14	11	1	445	50.846	9.16	295.608	11
P51884	Lumican OS=Homo sapiens OX=9606 GN=LUM PE=1 SV=2	0	59.847	33.432	9	11	9	1	338	38.405	6.61	261.379	9
P00746	Complement factor D OS=Homo sapiens OX=9606 GN=CFD PE=1 SV=5	0	59.2922	34.7826	6	6	6	1	253	27.016	7.71	152.02	6
P00738	Haptoglobin OS=Homo sapiens OX=9606 GN=HP PE=1 SV=1	0	58.6004	25.1232	9	11	9	1	406	45.177	6.58	274.205	9
P98160	Basement membrane-specific heparan sulfate proteoglycan core protein OS=Homo sapiens OX=9606 GN=HSPG2 PE=1 SV=4	0	58.4715	2.86951	8	8	8	1	4391	468.532	6.51	251.265	8
Q13510	Acid ceramidase OS=Homo sapiens OX=9606 GN=ASAH1 PE=1 SV=5	0	57.929	22.5316	7	8	7	1	395	44.631	7.62	248.54	7
Q8NFZ8	Cell adhesion molecule 4 OS=Homo sapiens OX=9606 GN=CADM4 PE=1 SV=1	0	55.6093	20.1031	5	7	5	1	388	42.759	6.3	216.459	5
P06733	Alpha-enolase OS=Homo sapiens OX=9606 GN=ENO1 PE=1 SV=2	0	54.8005	25.8065	8	9	8	1	434	47.139	7.39	265.986	8
P35908	Keratin, type II cytoskeletal 2 epidermal OS=Homo sapiens OX=9606 GN=KRT2 PE=1 SV=2	0	51.1258	14.867	8	8	6	1	639	65.393	8	350.676	8
P07339	Cathepsin D OS=Homo sapiens OX=9606 GN=CTSD PE=1 SV=1	0	50.9029	23.5437	9	10	9	1	412	44.524	6.54	202.51	9
Q14315	Filamin-C OS=Homo sapiens OX=9606 GN=FLNC PE=1 SV=3	0	50.5079	3.44954	6	6	6	1	2725	290.841	5.97	212.243	6
P01871	Immunoglobulin heavy constant mu OS=Homo sapiens OX=9606 GN=IGHM PE=1 SV=4	0	49.6163	10.1545	4	7	4	1	453	49.409	6.77	186.12	4
Q9Y5Y7	Lymphatic vessel endothelial hyaluronic acid receptor 1 OS=Homo sapiens OX=9606 GN=LYVE1 PE=1 SV=2	0	45.7127	18.0124	5	7	5	1	322	35.191	8.28	280.235	5
Q9UBX5	Fibulin-5 OS=Homo sapiens OX=9606 GN=FBLN5 PE=1 SV=1	0	43.2907	16.9643	6	8	6	1	448	50.147	4.73	197.52	6
P02748	Complement component C9 OS=Homo sapiens OX=9606 GN=C9 PE=1 SV=2	0	41.8855	17.7102	8	8	8	1	559	63.133	5.59	257.997	8
P20774	Mimecan OS=Homo sapiens OX=9606 GN=OGN PE=1 SV=1	0	41.311	27.5168	8	9	8	1	298	33.901	5.63	205.763	8
Q9UGM5	Fetuin-B OS=Homo sapiens OX=9606 GN=FETUB PE=1 SV=2	0	40.208	29.8429	7	8	7	1	382	42.028	6.83	149.799	7
P10619	Lysosomal protective protein OS=Homo sapiens OX=9606 GN=CTSA PE=1 SV=2	0	38.9247	17.2917	7	7	7	1	480	54.431	6.61	210.23	7
Q96IY4	Carboxypeptidase B2 OS=Homo sapiens OX=9606 GN=CPB2 PE=1 SV=2	0	38.6878	18.4397	7	7	7	1	423	48.393	7.71	184.062	7
Q02985	Complement factor H-related protein 3 OS=Homo sapiens OX=9606 GN=CFHR3 PE=1 SV=2	0	37.4293	17.5758	6	7	6	1	330	37.299	7.55	217.427	6
P11021	Endoplasmic reticulum chaperone BiP OS=Homo sapiens OX=9606 GN=HSPA5 PE=1 SV=2	0	35.91	11.9266	5	5	5	1	654	72.288	5.16	183.76	5
P00450	Ceruloplasmin OS=Homo sapiens OX=9606 GN=CP PE=1 SV=1	0	35.5838	8.16901	6	6	6	1	1065	122.128	5.72	145.857	6
Q14118	Dystroglycan OS=Homo sapiens OX=9606 GN=DAG1 PE=1 SV=2	0	34.5372	5.36313	3	4	3	1	895	97.381	8.56	130.94	3
P08185	Corticosteroid-binding globulin OS=Homo sapiens OX=9606 GN=SERPINA6 PE=1 SV=1	0	34.258	16.0494	4	4	4	1	405	45.112	6.04	155.05	4
P07237	Protein disulfide-isomerase OS=Homo sapiens OX=9606 GN=P4HB PE=1 SV=3	0	33.2545	17.126	5	5	5	1	508	57.081	4.87	70.11	5
Q9BRK5	45 kDa calcium-binding protein OS=Homo sapiens OX=9606 GN=SDF4 PE=1 SV=1	0	30.6906	19.6133	6	7	6	1	362	41.78	4.86	195.933	6
P04196	Histidine-rich glycoprotein OS=Homo sapiens OX=9606 GN=HRG PE=1 SV=1	0	30.4041	7.42857	3	4	3	1	525	59.541	7.5	211.62	3
Q15113	Procollagen C-endopeptidase enhancer 1 OS=Homo sapiens OX=9606 GN=PCOLCE PE=1 SV=2	0	30.0326	11.804	4	6	4	1	449	47.942	7.43	112.92	4
P54315	Inactive pancreatic lipase-related protein 1 OS=Homo sapiens OX=9606 GN=PNLIPRP1 PE=1 SV=1	0	29.861	11.1349	4	5	4	1	467	51.815	5.73	167.037	4
Q99574	Neuroserpin OS=Homo sapiens OX=9606 GN=SERPINI1 PE=1 SV=1	0	29.6748	13.1707	4	4	4	1	410	46.397	4.91	148.672	4
Q13228	Methanethiol oxidase OS=Homo sapiens OX=9606 GN=SELENBP1 PE=1 SV=2	0	29.6552	14.6186	5	5	5	1	472	52.358	6.37	99.69	5
P02747	Complement C1q subcomponent subunit C OS=Homo sapiens OX=9606 GN=C1QC PE=1 SV=3	0	29.3309	15.9184	3	4	3	1	245	25.757	8.41	162.4	3
P00734	Prothrombin OS=Homo sapiens OX=9606 GN=F2 PE=1 SV=2	0	28.8008	8.19936	4	4	4	1	622	69.992	5.9	181.06	4
Q15435	Protein phosphatase 1 regulatory subunit 7 OS=Homo sapiens OX=9606 GN=PPP1R7 PE=1 SV=1	0	27.5914	10	3	4	3	1	360	41.539	4.91	187.995	3
P41222	Prostaglandin-H2 D-isomerase OS=Homo sapiens OX=9606 GN=PTGDS PE=1 SV=1	0	27.5446	17.3684	2	3	2	1	190	21.015	7.8	81.12	2
Q03591	Complement factor H-related protein 1 OS=Homo sapiens OX=9606 GN=CFHR1 PE=1 SV=2	0	26.3738	13.3333	3	3	3	1	330	37.626	7.39	143.943	3
P60709	Actin, cytoplasmic 1 OS=Homo sapiens OX=9606 GN=ACTB PE=1 SV=1	0	25.3525	14.6667	5	5	5	1	375	41.71	5.48	128.13	5
P39060	Collagen alpha-1(XVIII) chain OS=Homo sapiens OX=9606 GN=COL18A1 PE=1 SV=5	0	24.9528	2.62258	4	4	4	1	1754	178.077	6.01	173.56	4
Q6UXB8	Peptidase inhibitor 16 OS=Homo sapiens OX=9606 GN=PI16 PE=1 SV=1	0	23.7115	9.28726	3	3	3	1	463	49.44	5.39	93.87	3
O75356	Ectonucleoside triphosphate diphosphohydrolase 5 OS=Homo sapiens OX=9606 GN=ENTPD5 PE=1 SV=1	0	23.279	10.2804	3	3	3	1	428	47.487	6.33	91.8433	3
P02647	Apolipoprotein A-I OS=Homo sapiens OX=9606 GN=APOA1 PE=1 SV=1	0	23.159	18.7266	4	4	4	1	267	30.759	5.76	75.24	4
O43505	Beta-1,4-glucuronyltransferase 1 OS=Homo sapiens OX=9606 GN=B4GAT1 PE=1 SV=1	0	23.1515	13.494	4	4	4	1	415	47.089	7.2	144.76	4
P04279	Semenogelin-1 OS=Homo sapiens OX=9606 GN=SEMG1 PE=1 SV=2	0	22.3303	15.8009	4	4	3	1	462	52.1	9.29	114.217	4
P13727	Bone marrow proteoglycan OS=Homo sapiens OX=9606 GN=PRG2 PE=1 SV=2	0	21.7458	27.4775	5	5	5	1	222	25.189	6.76	131.32	5
P05060	Secretogranin-1 OS=Homo sapiens OX=9606 GN=CHGB PE=1 SV=2	0	21.6477	5.76071	3	4	3	1	677	78.229	5.07	92.8767	3
P36222	Chitinase-3-like protein 1 OS=Homo sapiens OX=9606 GN=CHI3L1 PE=1 SV=2	0	21.592	14.3603	4	4	4	1	383	42.598	8.46	100.03	4
A0A0C4DH25	Immunoglobulin kappa variable 3D-20 OS=Homo sapiens OX=9606 GN=IGKV3D-20 PE=3 SV=1	0	20.9881	19.8276	2	2	2	1	116	12.507	4.59	84.53	2
P49908	Selenoprotein P OS=Homo sapiens OX=9606 GN=SELENOP PE=1 SV=3	0	20.2197	12.336	4	4	4	1	381	43.156	7.87	117.421	4
P10909	Clusterin OS=Homo sapiens OX=9606 GN=CLU PE=1 SV=1	0	19.6043	7.7951	3	3	3	1	449	52.461	6.27	133.151	3
P02679	Fibrinogen gamma chain OS=Homo sapiens OX=9606 GN=FGG PE=1 SV=3	0	19.3623	10.3753	4	5	4	1	453	51.479	5.62	125.296	4
P04004	Vitronectin OS=Homo sapiens OX=9606 GN=VTN PE=1 SV=1	0	19.0003	9.20502	4	4	4	1	478	54.271	5.8	166.862	4
P23142	Fibulin-1 OS=Homo sapiens OX=9606 GN=FBLN1 PE=1 SV=4	0	18.7269	7.11238	4	4	4	1	703	77.162	5.22	66.9633	4
P09871	Complement C1s subcomponent OS=Homo sapiens OX=9606 GN=C1S PE=1 SV=1	0	18.5767	7.84884	3	3	3	1	688	76.635	4.96	55.9833	3
P04278	Sex hormone-binding globulin OS=Homo sapiens OX=9606 GN=SHBG PE=1 SV=2	0	18.4732	14.1791	3	3	3	1	402	43.752	6.71	55.24	3
P08697	Alpha-2-antiplasmin OS=Homo sapiens OX=9606 GN=SERPINF2 PE=1 SV=3	0	18.4137	13.442	4	4	4	1	491	54.531	6.29	37.95	4
P04217	Alpha-1B-glycoprotein OS=Homo sapiens OX=9606 GN=A1BG PE=1 SV=4	0	18.3469	6.26263	2	2	2	1	495	54.22	5.86	73.71	2
P00558	Phosphoglycerate kinase 1 OS=Homo sapiens OX=9606 GN=PGK1 PE=1 SV=3	0	17.8379	8.39329	2	2	2	1	417	44.586	8.1	43.91	2
P15086	Carboxypeptidase B OS=Homo sapiens OX=9606 GN=CPB1 PE=1 SV=4	0	16.2381	11.271	4	4	4	1	417	47.338	6.61	104.36	4
P04439	HLA class I histocompatibility antigen, A alpha chain OS=Homo sapiens OX=9606 GN=HLA-A PE=1 SV=2	0	16.0065	10.411	2	2	1	1	365	40.815	6	79.43	2
P55291	Cadherin-15 OS=Homo sapiens OX=9606 GN=CDH15 PE=1 SV=1	0	15.9603	4.54545	3	3	3	1	814	88.861	4.98	70.6933	3
Q9HCN6	Platelet glycoprotein VI OS=Homo sapiens OX=9606 GN=GP6 PE=1 SV=4	0	15.885	14.7493	4	4	4	1	339	36.843	9.2	100.03	4
P01764	Immunoglobulin heavy variable 3-23 OS=Homo sapiens OX=9606 GN=IGHV3-23 PE=1 SV=2	0	15.7579	18.8034	2	3	2	1	117	12.574	8.28	93.0532	2
P06312	Immunoglobulin kappa variable 4-1 OS=Homo sapiens OX=9606 GN=IGKV4-1 PE=1 SV=1	0	15.2786	29.7521	3	3	3	1	121	13.372	5.25	77.6267	3
Q9UNW1	Multiple inositol polyphosphate phosphatase 1 OS=Homo sapiens OX=9606 GN=MINPP1 PE=1 SV=1	0	15.1199	5.33881	2	2	2	1	487	55.016	7.81	52.16	2
Q16769	Glutaminyl-peptide cyclotransferase OS=Homo sapiens OX=9606 GN=QPCT PE=1 SV=1	0	14.9751	6.92521	2	2	2	1	361	40.851	6.61	94.43	2
P05160	Coagulation factor XIII B chain OS=Homo sapiens OX=9606 GN=F13B PE=1 SV=3	0	14.7711	4.99244	3	3	3	1	661	75.461	6.39	84.43	3
P49257	Protein ERGIC-53 OS=Homo sapiens OX=9606 GN=LMAN1 PE=1 SV=2	0	14.3989	5.88235	3	3	3	1	510	57.513	6.77	150.288	3
Q9H3G5	Probable serine carboxypeptidase CPVL OS=Homo sapiens OX=9606 GN=CPVL PE=1 SV=2	0	14.2215	5.04202	2	2	2	1	476	54.129	5.62	91.46	2
Q12841	Follistatin-related protein 1 OS=Homo sapiens OX=9606 GN=FSTL1 PE=1 SV=1	0	14.0892	8.44156	3	3	3	1	308	34.963	5.52	75.3733	3
P05090	Apolipoprotein D OS=Homo sapiens OX=9606 GN=APOD PE=1 SV=1	0	13.735	17.4603	3	3	3	1	189	21.262	5.15	100.441	3
P01624	Immunoglobulin kappa variable 3-15 OS=Homo sapiens OX=9606 GN=IGKV3-15 PE=1 SV=2	0	13.3991	26.087	2	2	1	1	115	12.488	5.19	59.6951	2
P00751	Complement factor B OS=Homo sapiens OX=9606 GN=CFB PE=1 SV=2	0	13.237	2.74869	2	3	2	1	764	85.479	7.06	88.84	2
P10321	HLA class I histocompatibility antigen, C alpha chain OS=Homo sapiens OX=9606 GN=HLA-C PE=1 SV=3	0	13.0303	9.83607	2	2	1	1	366	40.623	6.04	58.76	2
P80748	Immunoglobulin lambda variable 3-21 OS=Homo sapiens OX=9606 GN=IGLV3-21 PE=1 SV=2	0	13.0039	13.6752	1	1	1	1	117	12.438	5.29	127.6	1
P54760	Ephrin type-B receptor 4 OS=Homo sapiens OX=9606 GN=EPHB4 PE=1 SV=2	0	13.0014	3.34347	3	3	3	1	987	108.201	6.9	74.3686	3
A0A087WW87	Immunoglobulin kappa variable 2-40 OS=Homo sapiens OX=9606 GN=IGKV2-40 PE=3 SV=2	0	12.9584	16.5289	2	2	2	1	121	13.302	4.61	76.69	2
P02746	Complement C1q subcomponent subunit B OS=Homo sapiens OX=9606 GN=C1QB PE=1 SV=3	0	12.7691	9.09091	2	2	2	1	253	26.704	8.63	81.25	2
P01700	Immunoglobulin lambda variable 1-47 OS=Homo sapiens OX=9606 GN=IGLV1-47 PE=1 SV=2	0	12.7179	24.7863	2	2	2	1	117	12.276	5.91	44.6	2
P02745	Complement C1q subcomponent subunit A OS=Homo sapiens OX=9606 GN=C1QA PE=1 SV=2	0	12.5707	13.4694	2	2	2	1	245	26	9.11	63.3	2
Q01459	Di-N-acetylchitobiase OS=Homo sapiens OX=9606 GN=CTBS PE=1 SV=1	0	12.0063	6.23377	2	2	2	1	385	43.732	6.64	96.47	2
P04066	Tissue alpha-L-fucosidase OS=Homo sapiens OX=9606 GN=FUCA1 PE=1 SV=4	0	11.7926	6.22318	3	3	3	1	466	53.655	6.84	88.0533	3
P26927	Hepatocyte growth factor-like protein OS=Homo sapiens OX=9606 GN=MST1 PE=1 SV=2	0	11.6977	3.79747	3	3	3	1	711	80.268	7.68	82.2318	3
P00740	Coagulation factor IX OS=Homo sapiens OX=9606 GN=F9 PE=1 SV=2	0	11.599	7.37527	3	3	3	1	461	51.745	5.47	68.08	3
Q96S96	Phosphatidylethanolamine-binding protein 4 OS=Homo sapiens OX=9606 GN=PEBP4 PE=1 SV=3	0	11.5122	11.8943	3	3	3	1	227	25.717	6.54	127.095	3
A0A075B6S5	Immunoglobulin kappa variable 1-27 OS=Homo sapiens OX=9606 GN=IGKV1-27 PE=3 SV=1	0	11.3306	13.6752	1	1	1	1	117	12.703	8.29	81.79	1
A0A0C4DH38	Immunoglobulin heavy variable 5-51 OS=Homo sapiens OX=9606 GN=IGHV5-51 PE=3 SV=1	0	11.1105	12.8205	1	1	1	1	117	12.666	8.27	76.74	1
P07477	Trypsin-1 OS=Homo sapiens OX=9606 GN=PRSS1 PE=1 SV=1	0	11.0187	8.09717	1	1	1	1	247	26.541	6.51	46.39	1
P15085	Carboxypeptidase A1 OS=Homo sapiens OX=9606 GN=CPA1 PE=1 SV=2	0	10.4522	9.7852	3	3	3	1	419	47.111	5.76	38.63	3
P61769	Beta-2-microglobulin OS=Homo sapiens OX=9606 GN=B2M PE=1 SV=1	0	10.4494	18.4874	1	1	1	1	119	13.706	6.52	36.44	1
Q9BTY2	Plasma alpha-L-fucosidase OS=Homo sapiens OX=9606 GN=FUCA2 PE=1 SV=2	0	10.3038	3.21199	1	1	1	1	467	54.032	6.25	41.18	1
P61626	Lysozyme C OS=Homo sapiens OX=9606 GN=LYZ PE=1 SV=1	0	10.2547	14.1892	2	2	2	1	148	16.526	9.16	68.68	2
P07858	Cathepsin B OS=Homo sapiens OX=9606 GN=CTSB PE=1 SV=3	0	10.1712	8.25959	2	2	2	1	339	37.797	6.3	42.69	2
Q02383	Semenogelin-2 OS=Homo sapiens OX=9606 GN=SEMG2 PE=1 SV=1	0	10.0447	7.21649	2	2	1	1	582	65.405	9.07	66.91	2
Q9UIB8	SLAM family member 5 OS=Homo sapiens OX=9606 GN=CD84 PE=1 SV=1	0	9.86614	6.37681	1	1	1	1	345	38.758	7.06	59.83	1
P10153	Non-secretory ribonuclease OS=Homo sapiens OX=9606 GN=RNASE2 PE=1 SV=2	0	9.75399	8.69565	1	1	1	1	161	18.342	8.73	36.38	1
P18065	Insulin-like growth factor-binding protein 2 OS=Homo sapiens OX=9606 GN=IGFBP2 PE=1 SV=2	0	9.71876	7.38462	2	2	2	1	325	34.791	7.5	72.39	2
P0DJD8	Pepsin A-3 OS=Homo sapiens OX=9606 GN=PGA3 PE=1 SV=1	0	9.28794	5.92784	3	5	3	1	388	41.95	4.41	98.2066	3
O43866	CD5 antigen-like OS=Homo sapiens OX=9606 GN=CD5L PE=1 SV=1	0	9.17693	9.2219	2	2	2	1	347	38.063	5.47	39.84	2
P30740	Leukocyte elastase inhibitor OS=Homo sapiens OX=9606 GN=SERPINB1 PE=1 SV=1	0	9.15908	6.33245	2	2	1	1	379	42.715	6.28	69.9632	2
Q9NQ84	G-protein coupled receptor family C group 5 member C OS=Homo sapiens OX=9606 GN=GPRC5C PE=1 SV=2	0	9.12703	2.94785	1	1	1	1	441	48.162	8.43	63.05	1
P17342	Atrial natriuretic peptide receptor 3 OS=Homo sapiens OX=9606 GN=NPR3 PE=1 SV=2	0	8.96488	3.69686	2	2	2	1	541	59.77	6.35	46.35	2
Q99674	Cell growth regulator with EF hand domain protein 1 OS=Homo sapiens OX=9606 GN=CGREF1 PE=2 SV=3	0	8.63414	7.54717	1	1	1	1	318	33.436	4.39	49.52	1
P01824	Immunoglobulin heavy variable 4-39 OS=Homo sapiens OX=9606 GN=IGHV4-39 PE=1 SV=2	0	8.58754	12.8	1	1	1	1	125	13.908	9.26	45.48	1
P07737	Profilin-1 OS=Homo sapiens OX=9606 GN=PFN1 PE=1 SV=2	0	8.39201	10	1	1	1	1	140	15.045	8.27	42.92	1
Q6NW40	Repulsive guidance molecule B OS=Homo sapiens OX=9606 GN=RGMB PE=1 SV=3	0	8.2572	4.11899	1	1	1	1	437	47.516	6.38	72.09	1
Q6E0U4	Dermokine OS=Homo sapiens OX=9606 GN=DMKN PE=1 SV=3	0	8.17295	3.57143	1	1	1	1	476	47.054	7.28	38.99	1
Q96P26	Cytosolic 5'-nucleotidase 1B OS=Homo sapiens OX=9606 GN=NT5C1B PE=2 SV=2	0	8.14955	4.09836	1	2	1	1	610	68.76	8.82	0	1
A0A0C4DH72	Immunoglobulin kappa variable 1-6 OS=Homo sapiens OX=9606 GN=IGKV1-6 PE=3 SV=1	0	8.11008	13.6752	1	1	1	1	117	12.689	8.29	66.24	1
P27918	Properdin OS=Homo sapiens OX=9606 GN=CFP PE=1 SV=2	0	8.00997	2.77186	1	1	1	1	469	51.242	7.9	46.66	1
Q96P63	Serpin B12 OS=Homo sapiens OX=9606 GN=SERPINB12 PE=1 SV=1	0	7.78995	3.95062	1	1	1	1	405	46.247	5.53	43.57	1
Q9Y6Z7	Collectin-10 OS=Homo sapiens OX=9606 GN=COLEC10 PE=1 SV=2	0	7.75154	5.05415	1	1	1	1	277	30.685	7.33	56.57	1
P24043	Laminin subunit alpha-2 OS=Homo sapiens OX=9606 GN=LAMA2 PE=1 SV=4	0	7.74035	0.608584	2	2	2	1	3122	343.684	6.4	53.61	2
Q7Z3B1	Neuronal growth regulator 1 OS=Homo sapiens OX=9606 GN=NEGR1 PE=1 SV=3	0	7.28425	3.67232	1	1	1	1	354	38.694	6.21	33.27	1
P50452	Serpin B8 OS=Homo sapiens OX=9606 GN=SERPINB8 PE=1 SV=2	0	7.2293	4.81283	2	2	1	1	374	42.739	5.57	42.08	2
Q9Y4L1	Hypoxia up-regulated protein 1 OS=Homo sapiens OX=9606 GN=HYOU1 PE=1 SV=1	0	7.12271	2.002	2	2	2	1	999	111.266	5.22	44.5403	2
O60664	Perilipin-3 OS=Homo sapiens OX=9606 GN=PLIN3 PE=1 SV=3	0	6.85667	3.22581	1	1	1	1	434	47.046	5.44	51.85	1
P35527	Keratin, type I cytoskeletal 9 OS=Homo sapiens OX=9606 GN=KRT9 PE=1 SV=3	0	6.78116	2.88925	2	2	2	1	623	62.027	5.24	74.97	2
P48740	Mannan-binding lectin serine protease 1 OS=Homo sapiens OX=9606 GN=MASP1 PE=1 SV=3	0	6.72654	1.57368	1	1	1	1	699	79.195	5.49	49.47	1
O95428	Papilin OS=Homo sapiens OX=9606 GN=PAPLN PE=2 SV=4	0	6.63451	1.56495	1	1	1	1	1278	137.612	6.89	40.69	1
P04844	Dolichyl-diphosphooligosaccharide--protein glycosyltransferase subunit 2 OS=Homo sapiens OX=9606 GN=RPN2 PE=1 SV=3	0	6.55222	1.90174	1	1	1	1	631	69.241	5.69	56.48	1
P78324	Tyrosine-protein phosphatase non-receptor type substrate 1 OS=Homo sapiens OX=9606 GN=SIRPA PE=1 SV=2	0	6.48318	3.37302	2	2	2	1	504	54.933	6.98	66.0914	2
Q99715	Collagen alpha-1(XII) chain OS=Homo sapiens OX=9606 GN=COL12A1 PE=1 SV=2	0	6.35242	0.359125	1	1	1	1	3063	332.941	5.53	46.86	1
P22352	Glutathione peroxidase 3 OS=Homo sapiens OX=9606 GN=GPX3 PE=1 SV=2	0	6.11042	6.19469	1	1	1	1	226	25.537	8.13	45.9	1
Q13332	Receptor-type tyrosine-protein phosphatase S OS=Homo sapiens OX=9606 GN=PTPRS PE=1 SV=3	0	6.03806	0.667351	1	1	1	1	1948	216.905	6.46	53.85	1
P05109	Protein S100-A8 OS=Homo sapiens OX=9606 GN=S100A8 PE=1 SV=1	0	5.84406	11.828	1	1	1	1	93	10.828	7.03	42.25	1
P05543	Thyroxine-binding globulin OS=Homo sapiens OX=9606 GN=SERPINA7 PE=1 SV=2	0	5.79425	2.40964	1	1	1	1	415	46.295	6.3	52.31	1
P05546	Heparin cofactor 2 OS=Homo sapiens OX=9606 GN=SERPIND1 PE=1 SV=3	0	5.75124	3.60721	2	2	2	1	499	57.034	6.9	43.67	2
Q99538	Legumain OS=Homo sapiens OX=9606 GN=LGMN PE=1 SV=1	0	5.51173	3.9261	1	1	1	1	433	49.379	6.55	43.01	1
P21333	Filamin-A OS=Homo sapiens OX=9606 GN=FLNA PE=1 SV=4	0	5.45002	0.491122	1	1	1	1	2647	280.564	6.06	22.08	1
P24592	Insulin-like growth factor-binding protein 6 OS=Homo sapiens OX=9606 GN=IGFBP6 PE=1 SV=1	0	5.41061	5.41667	1	1	1	1	240	25.306	7.81	28.89	1
P08174	Complement decay-accelerating factor OS=Homo sapiens OX=9606 GN=CD55 PE=1 SV=4	0	5.34008	3.14961	1	1	1	1	381	41.374	7.59	24.88	1
Q14515	SPARC-like protein 1 OS=Homo sapiens OX=9606 GN=SPARCL1 PE=1 SV=2	0	5.21219	3.16265	1	1	1	1	664	75.161	4.81	34.29	1
Q6UWP8	Suprabasin OS=Homo sapiens OX=9606 GN=SBSN PE=1 SV=2	0	5.17857	15.2542	2	2	2	1	590	60.505	7.01	42.48	2
A0A0A0MS15	Immunoglobulin heavy variable 3-49 OS=Homo sapiens OX=9606 GN=IGHV3-49 PE=3 SV=1	0	4.94654	7.56303	1	3	1	1	119	13.048	8.62	80.17	1
Q9UI42	Carboxypeptidase A4 OS=Homo sapiens OX=9606 GN=CPA4 PE=1 SV=2	0	4.94424	2.3753	1	1	1	1	421	47.322	6.7	43.59	1
A0A0A0MRZ8	Immunoglobulin kappa variable 3D-11 OS=Homo sapiens OX=9606 GN=IGKV3D-11 PE=3 SV=6	0	4.84134	7.82609	1	1	1	1	115	12.617	5.29	20.22	1
Q9UBP4	Dickkopf-related protein 3 OS=Homo sapiens OX=9606 GN=DKK3 PE=1 SV=2	0.003367	4.66797	2.85714	1	1	1	1	350	38.365	4.65	39.6	1
P13667	Protein disulfide-isomerase A4 OS=Homo sapiens OX=9606 GN=PDIA4 PE=1 SV=2	0.003367	4.56273	3.10078	1	2	1	1	645	72.887	5.07	42.6	1
P55103	Inhibin beta C chain OS=Homo sapiens OX=9606 GN=INHBC PE=2 SV=1	0.003367	4.48842	4.82955	2	2	2	1	352	38.213	7.11	27.58	2
P03952	Plasma kallikrein OS=Homo sapiens OX=9606 GN=KLKB1 PE=1 SV=1	0.003367	4.45358	1.5674	1	1	1	1	638	71.323	8.22	38.08	1
P19021	Peptidyl-glycine alpha-amidating monooxygenase OS=Homo sapiens OX=9606 GN=PAM PE=1 SV=2	0.003367	4.42957	0.924974	1	1	1	1	973	108.263	6.42	37.13	1
P50502	Hsc70-interacting protein OS=Homo sapiens OX=9606 GN=ST13 PE=1 SV=2	0.003367	4.21667	2.71003	1	1	1	1	369	41.305	5.27	28.72	1
Q9BRK3	Matrix remodeling-associated protein 8 OS=Homo sapiens OX=9606 GN=MXRA8 PE=1 SV=1	0.003367	4.20163	2.26244	1	1	1	1	442	49.101	7.23	17.04	1
P06702	Protein S100-A9 OS=Homo sapiens OX=9606 GN=S100A9 PE=1 SV=1	0.003367	4.13318	11.4035	1	1	1	1	114	13.234	6.13	25.8	1
A0A075B6K4	Immunoglobulin lambda variable 3-10 OS=Homo sapiens OX=9606 GN=IGLV3-10 PE=3 SV=2	0.003367	4.10618	8.69565	1	1	1	1	115	12.433	4.83	40.3	1
Q02818	Nucleobindin-1 OS=Homo sapiens OX=9606 GN=NUCB1 PE=1 SV=4	0.003367	4.01055	2.1692	1	1	1	1	461	53.846	5.25	40.11	1
Q9BUD6	Spondin-2 OS=Homo sapiens OX=9606 GN=SPON2 PE=1 SV=3	0.003367	3.58838	2.41692	1	1	1	1	331	35.824	5.52	13.64	1
Q9UKJ1	Paired immunoglobulin-like type 2 receptor alpha OS=Homo sapiens OX=9606 GN=PILRA PE=1 SV=3	0.003367	3.5632	3.30033	1	1	1	1	303	33.984	10.21	33.77	1
P00749	Urokinase-type plasminogen activator OS=Homo sapiens OX=9606 GN=PLAU PE=1 SV=2	0.003367	3.50766	3.94432	1	1	1	1	431	48.476	8.41	0	1
P05156	Complement factor I OS=Homo sapiens OX=9606 GN=CFI PE=1 SV=2	0.003367	3.41567	2.22985	1	1	1	1	583	65.707	7.5	19.6	1
A0A0B4J1V0	Immunoglobulin heavy variable 3-15 OS=Homo sapiens OX=9606 GN=IGHV3-15 PE=3 SV=1	0.003367	3.41308	10.9244	1	1	1	1	119	12.917	8.62	44.88	1
Q12907	Vesicular integral-membrane protein VIP36 OS=Homo sapiens OX=9606 GN=LMAN2 PE=1 SV=1	0.003367	3.36623	2.80899	1	1	1	1	356	40.203	6.95	21.31	1
A0A075B6H7	Probable non-functional immunoglobulin kappa variable 3-7 OS=Homo sapiens OX=9606 GN=IGKV3-7 PE=1 SV=1	0.00647249	3.11201	23.2759	2	2	1	1	116	12.775	5.25	40.0751	2
Q13790	Apolipoprotein F OS=Homo sapiens OX=9606 GN=APOF PE=1 SV=2	0.00647249	3.10056	2.45399	1	1	1	1	326	35.377	5.64	33.86	1
P18428	Lipopolysaccharide-binding protein OS=Homo sapiens OX=9606 GN=LBP PE=1 SV=3	0.00647249	3.06869	2.2869	1	1	1	1	481	53.35	6.7	57.59	1
Q14624	Inter-alpha-trypsin inhibitor heavy chain H4 OS=Homo sapiens OX=9606 GN=ITIH4 PE=1 SV=4	0.00647249	2.97881	1.1828	1	1	1	1	930	103.293	6.98	24.81	1
P15309	Prostatic acid phosphatase OS=Homo sapiens OX=9606 GN=ACP3 PE=1 SV=3	0.00647249	2.97428	1.81347	1	1	1	1	386	44.537	6.24	38.2	1
Q9UNZ2	NSFL1 cofactor p47 OS=Homo sapiens OX=9606 GN=NSFL1C PE=1 SV=2	0.00647249	2.9539	4.59459	1	1	1	1	370	40.548	5.1	0	1
A0A075B6I9	Immunoglobulin lambda variable 7-46 OS=Homo sapiens OX=9606 GN=IGLV7-46 PE=3 SV=4	0.00647249	2.93293	7.69231	1	1	1	1	117	12.46	7.2	48.22	1
P49747	Cartilage oligomeric matrix protein OS=Homo sapiens OX=9606 GN=COMP PE=1 SV=2	0.00647249	2.89963	3.17041	1	1	1	1	757	82.808	4.6	18.37	1
Q9NNW5	WD repeat-containing protein 6 OS=Homo sapiens OX=9606 GN=WDR6 PE=1 SV=1	0.00647249	2.7428	2.14095	1	1	1	1	1121	121.647	6.87	0	1
Q6V0I7	Protocadherin Fat 4 OS=Homo sapiens OX=9606 GN=FAT4 PE=1 SV=2	0.0096463	2.43309	0.562136	1	1	1	1	4981	542.351	4.94	0	1

## Sheet: Fraction 7
Accession	Description	Exp. q-value	Sum PEP Score	Coverage	# Peptides	# PSMs	# Unique Peptides	# Protein Groups	# AAs	MW [kDa]	calc. pI	Score Mascot	# Peptides Mascot
P02768	Albumin OS=Homo sapiens OX=9606 GN=ALB PE=1 SV=2	0	726.478	79.9672	56	402	56	1	609	69.321	6.28	9314.26	56
P06727	Apolipoprotein A-IV OS=Homo sapiens OX=9606 GN=APOA4 PE=1 SV=4	0	520.557	83.5859	51	471	51	1	396	45.344	5.38	8113.32	51
P02774	Vitamin D-binding protein OS=Homo sapiens OX=9606 GN=GC PE=1 SV=2	0	378.18	71.308	32	124	32	1	474	52.883	5.45	3358.18	32
P02749	Beta-2-glycoprotein 1 OS=Homo sapiens OX=9606 GN=APOH PE=1 SV=3	0	318.718	68.6957	22	238	22	1	345	38.273	7.97	3643.08	22
P06396	Gelsolin OS=Homo sapiens OX=9606 GN=GSN PE=1 SV=1	0	262.341	48.2097	28	76	28	1	782	85.644	6.28	1461.35	28
P02760	Protein AMBP OS=Homo sapiens OX=9606 GN=AMBP PE=1 SV=1	0	253.784	50.5682	16	78	16	1	352	38.974	6.25	2132.25	16
P36955	Pigment epithelium-derived factor OS=Homo sapiens OX=9606 GN=SERPINF1 PE=1 SV=4	0	240.803	60.2871	24	163	24	1	418	46.283	6.38	4342.92	24
P02766	Transthyretin OS=Homo sapiens OX=9606 GN=TTR PE=1 SV=1	0	233.623	77.551	13	113	13	1	147	15.877	5.76	2524.61	13
P0DOX7	Immunoglobulin kappa light chain OS=Homo sapiens OX=9606 PE=1 SV=1	0	197.811	63.5514	13	262	4	1	214	23.364	7.17	7044.46	13
P25311	Zinc-alpha-2-glycoprotein OS=Homo sapiens OX=9606 GN=AZGP1 PE=1 SV=2	0	190.142	60.7383	21	91	21	1	298	34.237	6.05	2522.69	21
P01834	Immunoglobulin kappa constant OS=Homo sapiens OX=9606 GN=IGKC PE=1 SV=2	0	187.858	94.3925	12	335	3	1	107	11.758	6.52	7444.22	12
P01024	Complement C3 OS=Homo sapiens OX=9606 GN=C3 PE=1 SV=2	0	134.003	14.0108	17	27	17	1	1663	187.03	6.4	1007.42	17
P08571	Monocyte differentiation antigen CD14 OS=Homo sapiens OX=9606 GN=CD14 PE=1 SV=2	0	133.141	46.4	14	31	14	1	375	40.051	6.23	1153.93	14
P01008	Antithrombin-III OS=Homo sapiens OX=9606 GN=SERPINC1 PE=1 SV=1	0	122.824	44.6121	18	25	18	1	464	52.569	6.71	700.285	18
P08709	Coagulation factor VII OS=Homo sapiens OX=9606 GN=F7 PE=1 SV=1	0	112.193	34.9785	12	19	12	1	466	51.56	7.23	442.66	12
Q12805	EGF-containing fibulin-like extracellular matrix protein 1 OS=Homo sapiens OX=9606 GN=EFEMP1 PE=1 SV=2	0	104.756	48.4787	18	22	18	1	493	54.604	5.07	659.948	18
P0C0L5	Complement C4-B OS=Homo sapiens OX=9606 GN=C4B PE=1 SV=2	0	101.227	10.1491	11	20	1	1	1744	192.631	7.27	649.768	11
P02790	Hemopexin OS=Homo sapiens OX=9606 GN=HPX PE=1 SV=2	0	100.963	41.5584	15	40	15	1	462	51.643	7.02	715.173	15
P0C0L4	Complement C4-A OS=Homo sapiens OX=9606 GN=C4A PE=1 SV=2	0	97.6889	9.28899	11	20	1	1	1744	192.664	7.08	676.284	11
P15085	Carboxypeptidase A1 OS=Homo sapiens OX=9606 GN=CPA1 PE=1 SV=2	0	93.2453	52.2673	17	21	16	1	419	47.111	5.76	593.479	17
P36222	Chitinase-3-like protein 1 OS=Homo sapiens OX=9606 GN=CHI3L1 PE=1 SV=2	0	92.9549	42.8198	14	22	14	1	383	42.598	8.46	712.47	14
P07858	Cathepsin B OS=Homo sapiens OX=9606 GN=CTSB PE=1 SV=3	0	91.0323	40.708	12	17	12	1	339	37.797	6.3	491.67	12
P01019	Angiotensinogen OS=Homo sapiens OX=9606 GN=AGT PE=1 SV=1	0	88.3571	31.3402	11	16	11	1	485	53.121	6.32	587.277	11
P0DOX8	Immunoglobulin lambda-1 light chain OS=Homo sapiens OX=9606 PE=1 SV=1	0	83.7114	43.9815	7	28	2	1	216	22.816	6.76	755.007	7
P15086	Carboxypeptidase B OS=Homo sapiens OX=9606 GN=CPB1 PE=1 SV=4	0	82.2166	40.7674	14	19	13	1	417	47.338	6.61	652.681	14
Q13231	Chitotriosidase-1 OS=Homo sapiens OX=9606 GN=CHIT1 PE=1 SV=1	0	79.7623	38.8412	14	15	14	1	466	51.648	6.96	446.233	14
P02750	Leucine-rich alpha-2-glycoprotein OS=Homo sapiens OX=9606 GN=LRG1 PE=1 SV=2	0	79.3494	44.3804	12	20	12	1	347	38.154	6.95	657.077	12
P60709	Actin, cytoplasmic 1 OS=Homo sapiens OX=9606 GN=ACTB PE=1 SV=1	0	78.6087	51.7333	13	17	13	1	375	41.71	5.48	428.503	13
P0DOY2	Immunoglobulin lambda constant 2 OS=Homo sapiens OX=9606 GN=IGLC2 PE=1 SV=1	0	78.3015	79.2453	6	30	2	1	106	11.287	7.24	693.958	6
Q14118	Dystroglycan OS=Homo sapiens OX=9606 GN=DAG1 PE=1 SV=2	0	77.6602	13.6313	10	18	10	1	895	97.381	8.56	510.326	10
P01009	Alpha-1-antitrypsin OS=Homo sapiens OX=9606 GN=SERPINA1 PE=1 SV=3	0	75.4002	41.6268	13	16	13	1	418	46.707	5.59	436.393	13
P29622	Kallistatin OS=Homo sapiens OX=9606 GN=SERPINA4 PE=1 SV=3	0	73.6313	41.452	14	16	14	1	427	48.511	7.75	492.981	14
P05154	Plasma serine protease inhibitor OS=Homo sapiens OX=9606 GN=SERPINA5 PE=1 SV=3	0	66.1387	36.9458	11	15	11	1	406	45.646	9.26	551.587	11
P00558	Phosphoglycerate kinase 1 OS=Homo sapiens OX=9606 GN=PGK1 PE=1 SV=3	0	64.141	33.8129	12	15	12	1	417	44.586	8.1	420.337	12
P02765	Alpha-2-HS-glycoprotein OS=Homo sapiens OX=9606 GN=AHSG PE=1 SV=2	0	63.9515	28.8828	8	18	8	1	367	39.316	5.72	458.154	8
Q02985	Complement factor H-related protein 3 OS=Homo sapiens OX=9606 GN=CFHR3 PE=1 SV=2	0	62.91	33.9394	9	16	7	1	330	37.299	7.55	483.432	9
P14543	Nidogen-1 OS=Homo sapiens OX=9606 GN=NID1 PE=1 SV=3	0	60.6053	9.46271	10	13	10	1	1247	136.291	5.29	260.889	10
P02671	Fibrinogen alpha chain OS=Homo sapiens OX=9606 GN=FGA PE=1 SV=2	0	57.5068	18.0139	11	14	11	1	866	94.914	6.01	337.9	11
P12111	Collagen alpha-3(VI) chain OS=Homo sapiens OX=9606 GN=COL6A3 PE=1 SV=5	0	56.8177	4.68996	11	14	11	1	3177	343.457	6.68	353.165	11
P30740	Leukocyte elastase inhibitor OS=Homo sapiens OX=9606 GN=SERPINB1 PE=1 SV=1	0	56.473	36.9393	11	12	11	1	379	42.715	6.28	275.457	11
P01859	Immunoglobulin heavy constant gamma 2 OS=Homo sapiens OX=9606 GN=IGHG2 PE=1 SV=2	0	47.6767	26.0736	6	14	2	1	326	35.878	7.59	373.504	6
P02787	Serotransferrin OS=Homo sapiens OX=9606 GN=TF PE=1 SV=3	0	47.2737	18.1948	10	10	10	1	698	77.014	7.12	369.985	10
P02753	Retinol-binding protein 4 OS=Homo sapiens OX=9606 GN=RBP4 PE=1 SV=3	0	45.4007	40.796	6	8	6	1	201	22.995	6.07	252.195	6
P07339	Cathepsin D OS=Homo sapiens OX=9606 GN=CTSD PE=1 SV=1	0	44.5475	27.4272	9	10	9	1	412	44.524	6.54	269.967	9
P01860	Immunoglobulin heavy constant gamma 3 OS=Homo sapiens OX=9606 GN=IGHG3 PE=1 SV=2	0	39.7669	21.2202	6	10	1	1	377	41.26	7.9	309.432	6
Q9UGM5	Fetuin-B OS=Homo sapiens OX=9606 GN=FETUB PE=1 SV=2	0	39.5126	17.5393	4	7	4	1	382	42.028	6.83	132.949	4
P00746	Complement factor D OS=Homo sapiens OX=9606 GN=CFD PE=1 SV=5	0	38.2028	31.2253	4	6	4	1	253	27.016	7.71	117.82	4
Q13508	Ecto-ADP-ribosyltransferase 3 OS=Homo sapiens OX=9606 GN=ART3 PE=1 SV=2	0	36.729	21.3368	7	8	7	1	389	43.895	6.06	194.775	7
O95967	EGF-containing fibulin-like extracellular matrix protein 2 OS=Homo sapiens OX=9606 GN=EFEMP2 PE=1 SV=3	0	35.905	18.2844	6	7	6	1	443	49.372	4.94	219.809	6
P0DOX5	Immunoglobulin gamma-1 heavy chain OS=Homo sapiens OX=9606 PE=1 SV=2	0	35.8017	19.5991	6	11	3	1	449	49.298	8.72	328.422	6
P04196	Histidine-rich glycoprotein OS=Homo sapiens OX=9606 GN=HRG PE=1 SV=1	0	35.4185	10.0952	4	6	4	1	525	59.541	7.5	264.467	4
P20774	Mimecan OS=Homo sapiens OX=9606 GN=OGN PE=1 SV=1	0	34.3469	37.5839	8	10	8	1	298	33.901	5.63	230.696	8
Q99674	Cell growth regulator with EF hand domain protein 1 OS=Homo sapiens OX=9606 GN=CGREF1 PE=2 SV=3	0	34.3127	35.5346	5	7	5	1	318	33.436	4.39	155.39	5
P02763	Alpha-1-acid glycoprotein 1 OS=Homo sapiens OX=9606 GN=ORM1 PE=1 SV=1	0	32.3587	27.8607	6	13	4	1	201	23.497	5.02	425.07	6
P01861	Immunoglobulin heavy constant gamma 4 OS=Homo sapiens OX=9606 GN=IGHG4 PE=1 SV=1	0	30.8424	20.1835	5	10	1	1	327	35.918	7.36	329.2	5
Q03167	Transforming growth factor beta receptor type 3 OS=Homo sapiens OX=9606 GN=TGFBR3 PE=1 SV=3	0	29.0843	7.63807	6	6	6	1	851	93.44	5.71	199.047	6
P29508	Serpin B3 OS=Homo sapiens OX=9606 GN=SERPINB3 PE=1 SV=2	0	28.3425	31.0256	10	10	10	1	390	44.537	6.81	224.926	10
P01042	Kininogen-1 OS=Homo sapiens OX=9606 GN=KNG1 PE=1 SV=2	0	27.7379	12.4224	6	6	6	1	644	71.912	6.81	135.907	6
Q16769	Glutaminyl-peptide cyclotransferase OS=Homo sapiens OX=9606 GN=QPCT PE=1 SV=1	0	25.8746	15.7895	4	6	4	1	361	40.851	6.61	207.595	4
P04278	Sex hormone-binding globulin OS=Homo sapiens OX=9606 GN=SHBG PE=1 SV=2	0	25.5618	17.1642	4	5	4	1	402	43.752	6.71	117.86	4
P00738	Haptoglobin OS=Homo sapiens OX=9606 GN=HP PE=1 SV=1	0	24.5339	15.5172	6	7	2	1	406	45.177	6.58	171.613	6
P08603	Complement factor H OS=Homo sapiens OX=9606 GN=CFH PE=1 SV=4	0	23.4505	4.71162	5	8	3	1	1231	139.005	6.61	175.145	5
P41222	Prostaglandin-H2 D-isomerase OS=Homo sapiens OX=9606 GN=PTGDS PE=1 SV=1	0	23.0786	23.6842	4	5	4	1	190	21.015	7.8	138.29	4
Q14315	Filamin-C OS=Homo sapiens OX=9606 GN=FLNC PE=1 SV=3	0	22.1587	2.38532	3	3	3	1	2725	290.841	5.97	110.953	3
P00739	Haptoglobin-related protein OS=Homo sapiens OX=9606 GN=HPR PE=2 SV=2	0	21.7338	17.5287	5	6	1	1	348	39.005	7.09	161.637	5
A0A0C4DH25	Immunoglobulin kappa variable 3D-20 OS=Homo sapiens OX=9606 GN=IGKV3D-20 PE=3 SV=1	0	20.933	27.5862	3	5	1	1	116	12.507	4.59	259.23	3
P01619	Immunoglobulin kappa variable 3-20 OS=Homo sapiens OX=9606 GN=IGKV3-20 PE=1 SV=2	0	20.6546	27.5862	3	5	1	1	116	12.549	4.96	253.648	3
P15291	Beta-1,4-galactosyltransferase 1 OS=Homo sapiens OX=9606 GN=B4GALT1 PE=1 SV=5	0	20.4819	19.3467	5	5	5	1	398	43.892	8.65	109.39	5
P02751	Fibronectin OS=Homo sapiens OX=9606 GN=FN1 PE=1 SV=5	0	19.8277	2.2608	5	5	5	1	2477	272.15	5.5	124.44	5
P10645	Chromogranin-A OS=Homo sapiens OX=9606 GN=CHGA PE=1 SV=7	0	19.203	11.8162	3	3	3	1	457	50.658	4.6	79.79	3
P07237	Protein disulfide-isomerase OS=Homo sapiens OX=9606 GN=P4HB PE=1 SV=3	0	18.4141	12.4016	3	3	3	1	508	57.081	4.87	107.463	3
P02747	Complement C1q subcomponent subunit C OS=Homo sapiens OX=9606 GN=C1QC PE=1 SV=3	0	17.8299	11.0204	2	3	2	1	245	25.757	8.41	122.773	2
Q9UJJ9	N-acetylglucosamine-1-phosphotransferase subunit gamma OS=Homo sapiens OX=9606 GN=GNPTG PE=1 SV=1	0	17.8019	11.1475	3	3	3	1	305	33.952	6.95	79.3767	3
P01714	Immunoglobulin lambda variable 3-19 OS=Homo sapiens OX=9606 GN=IGLV3-19 PE=1 SV=2	0	17.575	43.75	3	5	3	1	112	12.035	4.96	160.504	3
P35237	Serpin B6 OS=Homo sapiens OX=9606 GN=SERPINB6 PE=1 SV=3	0	17.4701	15.9574	5	5	5	1	376	42.594	5.27	133.8	5
P21333	Filamin-A OS=Homo sapiens OX=9606 GN=FLNA PE=1 SV=4	0	16.3984	1.5867	3	3	3	1	2647	280.564	6.06	136.84	3
P19652	Alpha-1-acid glycoprotein 2 OS=Homo sapiens OX=9606 GN=ORM2 PE=1 SV=2	0	15.8421	21.8905	4	5	2	1	201	23.588	5.11	135.27	4
P27797	Calreticulin OS=Homo sapiens OX=9606 GN=CALR PE=1 SV=1	0	15.7833	9.83213	5	6	5	1	417	48.112	4.44	116.64	5
A0A075B6K5	Immunoglobulin lambda variable 3-9 OS=Homo sapiens OX=9606 GN=IGLV3-9 PE=3 SV=1	0	15.3979	23.4783	2	3	2	1	115	12.324	7.39	169.263	2
A0A075B6S5	Immunoglobulin kappa variable 1-27 OS=Homo sapiens OX=9606 GN=IGKV1-27 PE=3 SV=1	0	15.1399	13.6752	1	2	1	1	117	12.703	8.29	135.48	1
Q9Y240	C-type lectin domain family 11 member A OS=Homo sapiens OX=9606 GN=CLEC11A PE=1 SV=1	0	14.9883	11.7647	4	5	4	1	323	35.673	5.16	116.291	4
Q8WVQ1	Soluble calcium-activated nucleotidase 1 OS=Homo sapiens OX=9606 GN=CANT1 PE=1 SV=1	0	13.6355	7.98005	3	3	3	1	401	44.812	6.09	116.93	3
P00734	Prothrombin OS=Homo sapiens OX=9606 GN=F2 PE=1 SV=2	0	13.274	5.94855	2	2	2	1	622	69.992	5.9	67.1	2
P10619	Lysosomal protective protein OS=Homo sapiens OX=9606 GN=CTSA PE=1 SV=2	0	13.2601	6.66667	3	3	3	1	480	54.431	6.61	135.54	3
Q9UNN8	Endothelial protein C receptor OS=Homo sapiens OX=9606 GN=PROCR PE=1 SV=1	0	13.254	12.605	2	2	2	1	238	26.655	7.18	102.43	2
P98160	Basement membrane-specific heparan sulfate proteoglycan core protein OS=Homo sapiens OX=9606 GN=HSPG2 PE=1 SV=4	0	13.2286	1.36643	4	4	4	1	4391	468.532	6.51	79.4367	4
P01593	Immunoglobulin kappa variable 1D-33 OS=Homo sapiens OX=9606 GN=IGKV1D-33 PE=1 SV=2	0	13.068	13.6752	1	2	1	1	117	12.84	4.78	129.908	1
Q8NBS9	Thioredoxin domain-containing protein 5 OS=Homo sapiens OX=9606 GN=TXNDC5 PE=1 SV=2	0	12.9459	7.87037	3	3	3	1	432	47.599	5.97	77.9915	3
A0A087WW87	Immunoglobulin kappa variable 2-40 OS=Homo sapiens OX=9606 GN=IGKV2-40 PE=3 SV=2	0	12.8282	16.5289	2	2	1	1	121	13.302	4.61	95.47	2
Q14624	Inter-alpha-trypsin inhibitor heavy chain H4 OS=Homo sapiens OX=9606 GN=ITIH4 PE=1 SV=4	0	12.7091	3.54839	2	3	2	1	930	103.293	6.98	98.2033	2
Q9UN36	Protein NDRG2 OS=Homo sapiens OX=9606 GN=NDRG2 PE=1 SV=2	0	12.7011	14.2857	3	3	3	1	371	40.772	5.21	32.88	3
P03952	Plasma kallikrein OS=Homo sapiens OX=9606 GN=KLKB1 PE=1 SV=1	0	12.6859	6.26959	4	4	4	1	638	71.323	8.22	134.69	4
P08254	Stromelysin-1 OS=Homo sapiens OX=9606 GN=MMP3 PE=1 SV=2	0	12.6845	7.96646	2	2	2	1	477	53.943	6.16	49.84	2
P01772	Immunoglobulin heavy variable 3-33 OS=Homo sapiens OX=9606 GN=IGHV3-33 PE=1 SV=2	0	12.6057	22.2222	3	3	2	1	117	13.065	8.94	66.01	3
Q9BRK3	Matrix remodeling-associated protein 8 OS=Homo sapiens OX=9606 GN=MXRA8 PE=1 SV=1	0	12.5915	8.82353	4	4	4	1	442	49.101	7.23	124.735	4
P40121	Macrophage-capping protein OS=Homo sapiens OX=9606 GN=CAPG PE=1 SV=2	0	12.582	11.7816	3	3	3	1	348	38.474	6.19	93.1595	3
P13727	Bone marrow proteoglycan OS=Homo sapiens OX=9606 GN=PRG2 PE=1 SV=2	0	12.2657	17.1171	3	3	3	1	222	25.189	6.76	44.58	3
A0A0C4DH72	Immunoglobulin kappa variable 1-6 OS=Homo sapiens OX=9606 GN=IGKV1-6 PE=3 SV=1	0	12.0901	13.6752	1	2	1	1	117	12.689	8.29	170.045	1
Q92692	Nectin-2 OS=Homo sapiens OX=9606 GN=NECTIN2 PE=1 SV=1	0	11.8066	8.55019	3	3	3	1	538	57.706	4.82	99.5533	3
P19021	Peptidyl-glycine alpha-amidating monooxygenase OS=Homo sapiens OX=9606 GN=PAM PE=1 SV=2	0	11.6861	3.39157	2	2	2	1	973	108.263	6.42	75.14	2
Q9H6X2	Anthrax toxin receptor 1 OS=Homo sapiens OX=9606 GN=ANTXR1 PE=1 SV=2	0	11.543	6.02837	4	5	4	1	564	62.749	7.61	65.5037	4
P04217	Alpha-1B-glycoprotein OS=Homo sapiens OX=9606 GN=A1BG PE=1 SV=4	0	11.4556	6.26263	2	2	2	1	495	54.22	5.86	76.73	2
Q6UXB8	Peptidase inhibitor 16 OS=Homo sapiens OX=9606 GN=PI16 PE=1 SV=1	0	11.1422	7.12743	2	2	2	1	463	49.44	5.39	34.87	2
P00450	Ceruloplasmin OS=Homo sapiens OX=9606 GN=CP PE=1 SV=1	0	10.8987	2.62911	2	2	2	1	1065	122.128	5.72	112.78	2
P01624	Immunoglobulin kappa variable 3-15 OS=Homo sapiens OX=9606 GN=IGKV3-15 PE=1 SV=2	0	10.608	26.087	2	2	1	1	115	12.488	5.19	63.0238	2
A0A0B4J1V1	Immunoglobulin heavy variable 3-21 OS=Homo sapiens OX=9606 GN=IGHV3-21 PE=1 SV=1	0	10.28	18.8034	2	2	1	1	117	12.831	8.28	68.7377	2
P23142	Fibulin-1 OS=Homo sapiens OX=9606 GN=FBLN1 PE=1 SV=4	0	10.2695	4.83642	3	3	3	1	703	77.162	5.22	71	3
P39060	Collagen alpha-1(XVIII) chain OS=Homo sapiens OX=9606 GN=COL18A1 PE=1 SV=5	0	9.99388	1.65336	3	3	3	1	1754	178.077	6.01	77.57	3
P01709	Immunoglobulin lambda variable 2-8 OS=Homo sapiens OX=9606 GN=IGLV2-8 PE=1 SV=2	0	9.61049	17.7966	2	3	1	1	118	12.374	5.91	38.0015	2
Q9UK05	Growth/differentiation factor 2 OS=Homo sapiens OX=9606 GN=GDF2 PE=1 SV=1	0	9.43223	8.85781	3	3	3	1	429	47.291	6.48	41.25	3
P06312	Immunoglobulin kappa variable 4-1 OS=Homo sapiens OX=9606 GN=IGKV4-1 PE=1 SV=1	0	9.35409	22.314	2	2	2	1	121	13.372	5.25	50.18	2
P0DJD8	Pepsin A-3 OS=Homo sapiens OX=9606 GN=PGA3 PE=1 SV=1	0	9.22851	5.92784	4	12	4	1	388	41.95	4.41	187.61	4
P11021	Endoplasmic reticulum chaperone BiP OS=Homo sapiens OX=9606 GN=HSPA5 PE=1 SV=2	0	9.14036	5.65749	3	3	3	1	654	72.288	5.16	48.75	3
Q03591	Complement factor H-related protein 1 OS=Homo sapiens OX=9606 GN=CFHR1 PE=1 SV=2	0	8.97265	6.06061	1	1	1	1	330	37.626	7.39	35.79	1
A0A075B6S2	Immunoglobulin kappa variable 2D-29 OS=Homo sapiens OX=9606 GN=IGKV2D-29 PE=3 SV=1	0	8.7775	20	2	2	1	1	120	13.135	7.12	109.46	2
O15389	Sialic acid-binding Ig-like lectin 5 OS=Homo sapiens OX=9606 GN=SIGLEC5 PE=1 SV=1	0	8.48967	9.2559	3	3	3	1	551	60.677	7.27	62.3137	3
O14498	Immunoglobulin superfamily containing leucine-rich repeat protein OS=Homo sapiens OX=9606 GN=ISLR PE=2 SV=1	0	8.20335	5.60748	2	2	2	1	428	45.968	5.15	75.57	2
P00747	Plasminogen OS=Homo sapiens OX=9606 GN=PLG PE=1 SV=2	0	8.1655	2.83951	3	3	3	1	810	90.51	7.24	83.83	3
Q9NX62	Golgi-resident adenosine 3',5'-bisphosphate 3'-phosphatase OS=Homo sapiens OX=9606 GN=BPNT2 PE=1 SV=1	0	8.09087	8.6351	1	1	1	1	359	38.657	6.86	36.68	1
P05156	Complement factor I OS=Homo sapiens OX=9606 GN=CFI PE=1 SV=2	0	8.06196	3.77358	2	2	2	1	583	65.707	7.5	95.51	2
P02647	Apolipoprotein A-I OS=Homo sapiens OX=9606 GN=APOA1 PE=1 SV=1	0	7.9433	9.3633	2	2	2	1	267	30.759	5.76	47.05	2
Q13421	Mesothelin OS=Homo sapiens OX=9606 GN=MSLN PE=1 SV=2	0	7.90139	2.53968	2	2	2	1	630	68.942	6.38	52.9744	2
P01700	Immunoglobulin lambda variable 1-47 OS=Homo sapiens OX=9606 GN=IGLV1-47 PE=1 SV=2	0	7.8759	24.7863	2	3	2	1	117	12.276	5.91	60.86	2
P01824	Immunoglobulin heavy variable 4-39 OS=Homo sapiens OX=9606 GN=IGHV4-39 PE=1 SV=2	0	7.82448	20	2	2	2	1	125	13.908	9.26	55.32	2
P02746	Complement C1q subcomponent subunit B OS=Homo sapiens OX=9606 GN=C1QB PE=1 SV=3	0	7.27796	8.3004	2	2	2	1	253	26.704	8.63	51.6006	2
P49908	Selenoprotein P OS=Homo sapiens OX=9606 GN=SELENOP PE=1 SV=3	0	7.25331	7.61155	2	2	2	1	381	43.156	7.87	37.22	2
P09603	Macrophage colony-stimulating factor 1 OS=Homo sapiens OX=9606 GN=CSF1 PE=1 SV=2	0	7.03264	3.61011	1	1	1	1	554	60.142	5.29	15.03	1
P01599	Immunoglobulin kappa variable 1-17 OS=Homo sapiens OX=9606 GN=IGKV1-17 PE=1 SV=2	0	7.02022	12.8205	1	1	1	1	117	12.77	8.68	83.22	1
P10153	Non-secretory ribonuclease OS=Homo sapiens OX=9606 GN=RNASE2 PE=1 SV=2	0	6.78941	8.69565	1	1	1	1	161	18.342	8.73	58.12	1
A0A075B6H7	Probable non-functional immunoglobulin kappa variable 3-7 OS=Homo sapiens OX=9606 GN=IGKV3-7 PE=1 SV=1	0	6.12776	23.2759	2	2	1	1	116	12.775	5.25	40.1338	2
O14773	Tripeptidyl-peptidase 1 OS=Homo sapiens OX=9606 GN=TPP1 PE=1 SV=2	0	6.12108	2.48668	1	1	1	1	563	61.21	6.48	51.2	1
P0DOX6	Immunoglobulin mu heavy chain OS=Homo sapiens OX=9606 PE=1 SV=2	0	6.04593	3.64583	2	2	2	1	576	63.446	7.87	46.9203	2
A0A075B6R9	Probable non-functional immunoglobulin kappa variable 2D-24 OS=Homo sapiens OX=9606 GN=IGKV2D-24 PE=1 SV=1	0	5.97964	10.8333	1	1	1	1	120	13.071	8.87	77.1	1
A0A0C4DH38	Immunoglobulin heavy variable 5-51 OS=Homo sapiens OX=9606 GN=IGHV5-51 PE=3 SV=1	0	5.95546	12.8205	1	1	1	1	117	12.666	8.27	57.63	1
O00584	Ribonuclease T2 OS=Homo sapiens OX=9606 GN=RNASET2 PE=1 SV=2	0	5.92854	12.1094	2	2	2	1	256	29.462	7.08	51.0961	2
P18065	Insulin-like growth factor-binding protein 2 OS=Homo sapiens OX=9606 GN=IGFBP2 PE=1 SV=2	0	5.84043	4	1	1	1	1	325	34.791	7.5	49.26	1
Q9BUD6	Spondin-2 OS=Homo sapiens OX=9606 GN=SPON2 PE=1 SV=3	0	5.76321	5.13595	2	2	2	1	331	35.824	5.52	64.31	2
P26572	Alpha-1,3-mannosyl-glycoprotein 2-beta-N-acetylglucosaminyltransferase OS=Homo sapiens OX=9606 GN=MGAT1 PE=1 SV=2	0	5.61415	6.06742	3	3	3	1	445	50.846	9.16	41.7852	3
P49257	Protein ERGIC-53 OS=Homo sapiens OX=9606 GN=LMAN1 PE=1 SV=2	0	5.54891	3.33333	2	2	2	1	510	57.513	6.77	54.3961	2
Q92820	Gamma-glutamyl hydrolase OS=Homo sapiens OX=9606 GN=GGH PE=1 SV=2	0	5.49213	10.3774	2	2	2	1	318	35.941	7.11	24.23	2
Q96AP7	Endothelial cell-selective adhesion molecule OS=Homo sapiens OX=9606 GN=ESAM PE=1 SV=1	0	5.4467	5.38462	2	2	2	1	390	41.151	9.32	35.48	2
P07737	Profilin-1 OS=Homo sapiens OX=9606 GN=PFN1 PE=1 SV=2	0	5.33301	10	1	1	1	1	140	15.045	8.27	63.93	1
P15814	Immunoglobulin lambda-like polypeptide 1 OS=Homo sapiens OX=9606 GN=IGLL1 PE=1 SV=1	0	5.32426	7.04225	1	2	1	1	213	22.949	10.07	43.53	1
P00751	Complement factor B OS=Homo sapiens OX=9606 GN=CFB PE=1 SV=2	0	5.2561	1.43979	1	1	1	1	764	85.479	7.06	65.1	1
P07998	Ribonuclease pancreatic OS=Homo sapiens OX=9606 GN=RNASE1 PE=1 SV=4	0	5.18409	15.3846	1	1	1	1	156	17.633	8.79	34.61	1
P10321	HLA class I histocompatibility antigen, C alpha chain OS=Homo sapiens OX=9606 GN=HLA-C PE=1 SV=3	0	5.15428	3.27869	1	1	1	1	366	40.623	6.04	59.5	1
O95428	Papilin OS=Homo sapiens OX=9606 GN=PAPLN PE=2 SV=4	0	5.13918	1.56495	1	1	1	1	1278	137.612	6.89	37.04	1
P01704	Immunoglobulin lambda variable 2-14 OS=Homo sapiens OX=9606 GN=IGLV2-14 PE=1 SV=2	0	5.01288	13.3333	1	2	1	1	120	12.589	6.49	0	1
P07477	Trypsin-1 OS=Homo sapiens OX=9606 GN=PRSS1 PE=1 SV=1	0	4.88074	8.09717	1	1	1	1	247	26.541	6.51	0	1
Q13510	Acid ceramidase OS=Homo sapiens OX=9606 GN=ASAH1 PE=1 SV=5	0	4.77754	2.78481	1	1	1	1	395	44.631	7.62	54.96	1
P61626	Lysozyme C OS=Homo sapiens OX=9606 GN=LYZ PE=1 SV=1	0	4.7592	8.10811	1	1	1	1	148	16.526	9.16	70.24	1
A0A075B6K4	Immunoglobulin lambda variable 3-10 OS=Homo sapiens OX=9606 GN=IGLV3-10 PE=3 SV=2	0	4.59376	15.6522	2	2	2	1	115	12.433	4.83	46.9639	2
P01701	Immunoglobulin lambda variable 1-51 OS=Homo sapiens OX=9606 GN=IGLV1-51 PE=1 SV=2	0	4.51897	13.6752	2	2	2	1	117	12.241	7.03	20.74	2
Q96PD5	N-acetylmuramoyl-L-alanine amidase OS=Homo sapiens OX=9606 GN=PGLYRP2 PE=1 SV=1	0	4.4988	2.25694	1	1	1	1	576	62.178	7.55	47.29	1
A0A0B4J2H0	Immunoglobulin heavy variable 1-69D OS=Homo sapiens OX=9606 GN=IGHV1-69D PE=1 SV=1	0	4.41083	9.40171	1	1	1	1	117	12.652	8.47	42.84	1
Q15084	Protein disulfide-isomerase A6 OS=Homo sapiens OX=9606 GN=PDIA6 PE=1 SV=1	0	4.38785	3.18182	1	1	1	1	440	48.091	5.08	43.95	1
Q9Y6Z7	Collectin-10 OS=Homo sapiens OX=9606 GN=COLEC10 PE=1 SV=2	0	4.32112	3.97112	1	1	1	1	277	30.685	7.33	42.02	1
P10451	Osteopontin OS=Homo sapiens OX=9606 GN=SPP1 PE=1 SV=1	0	4.09055	6.6879	1	1	1	1	314	35.401	4.58	23.29	1
P13645	Keratin, type I cytoskeletal 10 OS=Homo sapiens OX=9606 GN=KRT10 PE=1 SV=6	0	4.05435	5.82192	2	2	2	1	584	58.792	5.21	36.69	2
P02679	Fibrinogen gamma chain OS=Homo sapiens OX=9606 GN=FGG PE=1 SV=3	0	4.02082	1.98675	1	2	1	1	453	51.479	5.62	53.66	1
P05160	Coagulation factor XIII B chain OS=Homo sapiens OX=9606 GN=F13B PE=1 SV=3	0	4.01732	1.36157	1	1	1	1	661	75.461	6.39	25.85	1
Q6UWP8	Suprabasin OS=Homo sapiens OX=9606 GN=SBSN PE=1 SV=2	0	3.98297	6.10169	1	1	1	1	590	60.505	7.01	56.42	1
P48052	Carboxypeptidase A2 OS=Homo sapiens OX=9606 GN=CPA2 PE=1 SV=3	0	3.68586	3.57995	2	2	2	1	419	47.001	6.04	49.3493	2
P01011	Alpha-1-antichymotrypsin OS=Homo sapiens OX=9606 GN=SERPINA3 PE=1 SV=2	0	3.57333	2.36407	1	1	1	1	423	47.621	5.52	46.94	1
Q99715	Collagen alpha-1(XII) chain OS=Homo sapiens OX=9606 GN=COL12A1 PE=1 SV=2	0	3.50515	0.391773	1	1	1	1	3063	332.941	5.53	57.53	1
O95861	3'(2'),5'-bisphosphate nucleotidase 1 OS=Homo sapiens OX=9606 GN=BPNT1 PE=1 SV=1	0	3.28475	3.57143	1	1	1	1	308	33.371	5.69	89.71	1
P04004	Vitronectin OS=Homo sapiens OX=9606 GN=VTN PE=1 SV=1	0	3.15802	2.09205	1	1	1	1	478	54.271	5.8	35.26	1
Q9UNW1	Multiple inositol polyphosphate phosphatase 1 OS=Homo sapiens OX=9606 GN=MINPP1 PE=1 SV=1	0	3.1408	2.25873	1	1	1	1	487	55.016	7.81	23.44	1
A0A075B6I0	Immunoglobulin lambda variable 8-61 OS=Homo sapiens OX=9606 GN=IGLV8-61 PE=3 SV=7	0	3.12228	7.37705	1	1	1	1	122	12.806	4.55	49.3	1
Q8WWA0	Intelectin-1 OS=Homo sapiens OX=9606 GN=ITLN1 PE=1 SV=1	0	3.09626	5.43131	1	1	1	1	313	34.939	6.01	15.08	1
Q6UVK1	Chondroitin sulfate proteoglycan 4 OS=Homo sapiens OX=9606 GN=CSPG4 PE=1 SV=2	0	3.02196	0.645995	2	2	2	1	2322	250.382	5.47	67.9703	2
P04264	Keratin, type II cytoskeletal 1 OS=Homo sapiens OX=9606 GN=KRT1 PE=1 SV=6	0	2.907	2.63975	2	2	2	1	644	65.999	8.12	37.47	2
A0A0A0MS15	Immunoglobulin heavy variable 3-49 OS=Homo sapiens OX=9606 GN=IGHV3-49 PE=3 SV=1	0	2.84802	7.56303	1	3	1	1	119	13.048	8.62	59.6567	1
P02748	Complement component C9 OS=Homo sapiens OX=9606 GN=C9 PE=1 SV=2	0	2.83416	1.9678	1	1	1	1	559	63.133	5.59	25.78	1
P61769	Beta-2-microglobulin OS=Homo sapiens OX=9606 GN=B2M PE=1 SV=1	0	2.83357	8.40336	1	1	1	1	119	13.706	6.52	27.77	1

## Sheet: Fraction 8
Accession	Description	Exp. q-value	Sum PEP Score	Coverage	# Peptides	# PSMs	# Unique Peptides	# Protein Groups	# AAs	MW [kDa]	calc. pI	Score Mascot	# Peptides Mascot
P02768	Albumin OS=Homo sapiens OX=9606 GN=ALB PE=1 SV=2	0	361.262	79.4745	52	234	52	1	609	69.321	6.28	4957.8	52
P01024	Complement C3 OS=Homo sapiens OX=9606 GN=C3 PE=1 SV=2	0	352.841	29.8857	47	260	47	1	1663	187.03	6.4	7271.09	47
P02760	Protein AMBP OS=Homo sapiens OX=9606 GN=AMBP PE=1 SV=1	0	256.904	61.3636	24	276	24	1	352	38.974	6.25	6789.15	24
P06727	Apolipoprotein A-IV OS=Homo sapiens OX=9606 GN=APOA4 PE=1 SV=4	0	210.736	66.4141	39	103	39	1	396	45.344	5.38	2202.59	39
P08603	Complement factor H OS=Homo sapiens OX=9606 GN=CFH PE=1 SV=4	0	193.312	31.1942	33	86	25	1	1231	139.005	6.61	2120.26	33
P02671	Fibrinogen alpha chain OS=Homo sapiens OX=9606 GN=FGA PE=1 SV=2	0	143.437	31.1778	21	64	21	1	866	94.914	6.01	1688.14	21
Q12805	EGF-containing fibulin-like extracellular matrix protein 1 OS=Homo sapiens OX=9606 GN=EFEMP1 PE=1 SV=2	0	136.474	51.1156	20	51	20	1	493	54.604	5.07	1417.4	20
Q14624	Inter-alpha-trypsin inhibitor heavy chain H4 OS=Homo sapiens OX=9606 GN=ITIH4 PE=1 SV=4	0	129.068	18.7097	19	56	19	1	930	103.293	6.98	1196.43	19
P02749	Beta-2-glycoprotein 1 OS=Homo sapiens OX=9606 GN=APOH PE=1 SV=3	0	123.533	61.1594	17	51	17	1	345	38.273	7.97	1050.9	17
P01834	Immunoglobulin kappa constant OS=Homo sapiens OX=9606 GN=IGKC PE=1 SV=2	0	119.687	94.3925	11	221	11	1	107	11.758	6.52	3480.4	11
P02790	Hemopexin OS=Homo sapiens OX=9606 GN=HPX PE=1 SV=2	0	115.386	49.7835	22	115	22	1	462	51.643	7.02	1744.39	22
P25311	Zinc-alpha-2-glycoprotein OS=Homo sapiens OX=9606 GN=AZGP1 PE=1 SV=2	0	104.506	63.7584	20	62	20	1	298	34.237	6.05	1485.63	20
P02787	Serotransferrin OS=Homo sapiens OX=9606 GN=TF PE=1 SV=3	0	97.9148	39.255	24	30	24	1	698	77.014	7.12	835.66	24
P02774	Vitamin D-binding protein OS=Homo sapiens OX=9606 GN=GC PE=1 SV=2	0	84.2655	54.8523	19	26	19	1	474	52.883	5.45	587.552	19
P36955	Pigment epithelium-derived factor OS=Homo sapiens OX=9606 GN=SERPINF1 PE=1 SV=4	0	83.6698	43.7799	16	31	16	1	418	46.283	6.38	973.395	16
P20774	Mimecan OS=Homo sapiens OX=9606 GN=OGN PE=1 SV=1	0	81.7902	45.9732	17	33	17	1	298	33.901	5.63	759.434	17
P00734	Prothrombin OS=Homo sapiens OX=9606 GN=F2 PE=1 SV=2	0	79.3037	18.328	9	19	9	1	622	69.992	5.9	721.206	9
P02766	Transthyretin OS=Homo sapiens OX=9606 GN=TTR PE=1 SV=1	0	78.6407	72.7891	10	23	10	1	147	15.877	5.76	664.571	10
Q03591	Complement factor H-related protein 1 OS=Homo sapiens OX=9606 GN=CFHR1 PE=1 SV=2	0	69.8629	43.9394	13	28	8	1	330	37.626	7.39	938.718	13
Q16769	Glutaminyl-peptide cyclotransferase OS=Homo sapiens OX=9606 GN=QPCT PE=1 SV=1	0	65.8722	43.2133	11	30	11	1	361	40.851	6.61	579.837	11
P07858	Cathepsin B OS=Homo sapiens OX=9606 GN=CTSB PE=1 SV=3	0	64.5138	46.3127	13	22	13	1	339	37.797	6.3	501.006	13
P36222	Chitinase-3-like protein 1 OS=Homo sapiens OX=9606 GN=CHI3L1 PE=1 SV=2	0	63.9537	42.8198	12	22	12	1	383	42.598	8.46	658.55	12
P18065	Insulin-like growth factor-binding protein 2 OS=Homo sapiens OX=9606 GN=IGFBP2 PE=1 SV=2	0	63.8923	52.6154	16	20	16	1	325	34.791	7.5	476.211	16
Q14118	Dystroglycan OS=Homo sapiens OX=9606 GN=DAG1 PE=1 SV=2	0	62.8383	17.3184	10	23	10	1	895	97.381	8.56	623.231	10
P02751	Fibronectin OS=Homo sapiens OX=9606 GN=FN1 PE=1 SV=5	0	62.7102	10.2543	18	20	18	1	2477	272.15	5.5	468.367	18
P98160	Basement membrane-specific heparan sulfate proteoglycan core protein OS=Homo sapiens OX=9606 GN=HSPG2 PE=1 SV=4	0	58.5888	6.12617	18	19	18	1	4391	468.532	6.51	469.343	18
P19320	Vascular cell adhesion protein 1 OS=Homo sapiens OX=9606 GN=VCAM1 PE=1 SV=1	0	56.0624	23.0041	12	17	12	1	739	81.224	5.22	318.192	12
P14543	Nidogen-1 OS=Homo sapiens OX=9606 GN=NID1 PE=1 SV=3	0	54.6718	12.1893	11	14	11	1	1247	136.291	5.29	381.459	11
Q9BUD6	Spondin-2 OS=Homo sapiens OX=9606 GN=SPON2 PE=1 SV=3	0	54.548	41.3897	12	18	12	1	331	35.824	5.52	423.558	12
O00584	Ribonuclease T2 OS=Homo sapiens OX=9606 GN=RNASET2 PE=1 SV=2	0	51.6972	42.5781	10	13	10	1	256	29.462	7.08	479.706	10
Q9Y279	V-set and immunoglobulin domain-containing protein 4 OS=Homo sapiens OX=9606 GN=VSIG4 PE=1 SV=1	0	50.4477	30.0752	7	13	7	1	399	43.959	6.35	433.785	7
P01009	Alpha-1-antitrypsin OS=Homo sapiens OX=9606 GN=SERPINA1 PE=1 SV=3	0	49.2117	38.756	13	14	13	1	418	46.707	5.59	363.24	13
Q02985	Complement factor H-related protein 3 OS=Homo sapiens OX=9606 GN=CFHR3 PE=1 SV=2	0	48.1508	29.3939	9	18	6	1	330	37.299	7.55	579.389	9
P04083	Annexin A1 OS=Homo sapiens OX=9606 GN=ANXA1 PE=1 SV=2	0	45.7044	48.8439	12	13	12	1	346	38.69	7.02	475.672	12
P04264	Keratin, type II cytoskeletal 1 OS=Homo sapiens OX=9606 GN=KRT1 PE=1 SV=6	0	42.0304	21.5839	12	12	10	1	644	65.999	8.12	413.758	12
P04196	Histidine-rich glycoprotein OS=Homo sapiens OX=9606 GN=HRG PE=1 SV=1	0	39.9948	17.9048	8	13	8	1	525	59.541	7.5	402.206	8
P02649	Apolipoprotein E OS=Homo sapiens OX=9606 GN=APOE PE=1 SV=1	0	39.7936	35.9621	10	11	10	1	317	36.132	5.73	389.96	10
P02765	Alpha-2-HS-glycoprotein OS=Homo sapiens OX=9606 GN=AHSG PE=1 SV=2	0	37.9222	20.9809	7	13	7	1	367	39.316	5.72	373.681	7
P00746	Complement factor D OS=Homo sapiens OX=9606 GN=CFD PE=1 SV=5	0	37.6982	47.8261	7	9	7	1	253	27.016	7.71	191.765	7
P02647	Apolipoprotein A-I OS=Homo sapiens OX=9606 GN=APOA1 PE=1 SV=1	0	36.9769	40.0749	11	14	11	1	267	30.759	5.76	284.517	11
P02753	Retinol-binding protein 4 OS=Homo sapiens OX=9606 GN=RBP4 PE=1 SV=3	0	35.2178	53.2338	7	10	7	1	201	22.995	6.07	281.567	7
Q96AP7	Endothelial cell-selective adhesion molecule OS=Homo sapiens OX=9606 GN=ESAM PE=1 SV=1	0	34.7529	21.5385	7	12	7	1	390	41.151	9.32	364.318	7
O43866	CD5 antigen-like OS=Homo sapiens OX=9606 GN=CD5L PE=1 SV=1	0	33.7893	25.9366	8	11	8	1	347	38.063	5.47	356.189	8
P07711	Procathepsin L OS=Homo sapiens OX=9606 GN=CTSL PE=1 SV=2	0	33.5844	28.8288	8	10	8	1	333	37.54	5.45	254.879	8
Q12907	Vesicular integral-membrane protein VIP36 OS=Homo sapiens OX=9606 GN=LMAN2 PE=1 SV=1	0	32.6294	28.3708	9	13	9	1	356	40.203	6.95	301.252	9
Q86UD1	Out at first protein homolog OS=Homo sapiens OX=9606 GN=OAF PE=2 SV=1	0	32.4665	31.5018	6	9	6	1	273	30.669	6.84	342.791	6
P04003	C4b-binding protein alpha chain OS=Homo sapiens OX=9606 GN=C4BPA PE=1 SV=2	0	32.1271	18.258	9	10	9	1	597	66.989	7.3	250.121	9
P06396	Gelsolin OS=Homo sapiens OX=9606 GN=GSN PE=1 SV=1	0	31.3292	13.8107	8	12	8	1	782	85.644	6.28	446.154	8
Q8WUA8	Tsukushi OS=Homo sapiens OX=9606 GN=TSKU PE=1 SV=3	0	30.9723	23.796	6	7	6	1	353	37.784	6.87	201.967	6
P10645	Chromogranin-A OS=Homo sapiens OX=9606 GN=CHGA PE=1 SV=7	0	30.9494	29.3217	8	9	8	1	457	50.658	4.6	216.052	8
P09486	SPARC OS=Homo sapiens OX=9606 GN=SPARC PE=1 SV=1	0	30.5672	27.3927	7	11	7	1	303	34.61	4.84	155.751	7
P08571	Monocyte differentiation antigen CD14 OS=Homo sapiens OX=9606 GN=CD14 PE=1 SV=2	0	30.35	25.8667	6	8	6	1	375	40.051	6.23	249.426	6
P15086	Carboxypeptidase B OS=Homo sapiens OX=9606 GN=CPB1 PE=1 SV=4	0	30.0149	31.1751	12	12	11	1	417	47.338	6.61	283.613	12
P12111	Collagen alpha-3(VI) chain OS=Homo sapiens OX=9606 GN=COL6A3 PE=1 SV=5	0	29.9355	4.31224	11	13	11	1	3177	343.457	6.68	208.385	11
Q03167	Transforming growth factor beta receptor type 3 OS=Homo sapiens OX=9606 GN=TGFBR3 PE=1 SV=3	0	28.6788	11.2808	8	8	8	1	851	93.44	5.71	255.755	8
P49184	Deoxyribonuclease-1-like 1 OS=Homo sapiens OX=9606 GN=DNASE1L1 PE=1 SV=1	0	28.6387	37.7483	7	7	7	1	302	33.871	5.74	166.724	7
P20062	Transcobalamin-2 OS=Homo sapiens OX=9606 GN=TCN2 PE=1 SV=3	0	28.3535	33.2553	8	8	8	1	427	47.505	7.01	188.245	8
P15085	Carboxypeptidase A1 OS=Homo sapiens OX=9606 GN=CPA1 PE=1 SV=2	0	28.2302	25.2983	9	9	8	1	419	47.111	5.76	204.134	9
Q9Y5C1	Angiopoietin-related protein 3 OS=Homo sapiens OX=9606 GN=ANGPTL3 PE=1 SV=1	0	27.0893	12.1739	6	11	6	1	460	53.604	6.7	272.268	6
Q14315	Filamin-C OS=Homo sapiens OX=9606 GN=FLNC PE=1 SV=3	0	26.8723	4.69725	8	9	8	1	2725	290.841	5.97	181.182	8
Q96S96	Phosphatidylethanolamine-binding protein 4 OS=Homo sapiens OX=9606 GN=PEBP4 PE=1 SV=3	0	26.7135	33.4802	6	7	6	1	227	25.717	6.54	125.527	6
P07307	Asialoglycoprotein receptor 2 OS=Homo sapiens OX=9606 GN=ASGR2 PE=1 SV=2	0	25.9022	13.8264	5	10	5	1	311	35.07	6.25	165.713	5
P03952	Plasma kallikrein OS=Homo sapiens OX=9606 GN=KLKB1 PE=1 SV=1	0	25.813	13.4796	9	10	9	1	638	71.323	8.22	194.67	9
P04406	Glyceraldehyde-3-phosphate dehydrogenase OS=Homo sapiens OX=9606 GN=GAPDH PE=1 SV=3	0	25.5002	29.5522	6	6	6	1	335	36.03	8.46	212.583	6
Q9Y490	Talin-1 OS=Homo sapiens OX=9606 GN=TLN1 PE=1 SV=3	0	25.3546	4.13223	6	6	6	1	2541	269.599	6.07	227.079	6
P39059	Collagen alpha-1(XV) chain OS=Homo sapiens OX=9606 GN=COL15A1 PE=1 SV=2	0	25.3368	7.4928	7	7	7	1	1388	141.632	5	196.009	7
P01042	Kininogen-1 OS=Homo sapiens OX=9606 GN=KNG1 PE=1 SV=2	0	24.7777	14.1304	7	7	7	1	644	71.912	6.81	127.53	7
P0CF74	Immunoglobulin lambda constant 6 OS=Homo sapiens OX=9606 GN=IGLC6 PE=1 SV=1	0	24.5238	46.2264	3	9	1	1	106	11.27	7.24	184.12	3
P21333	Filamin-A OS=Homo sapiens OX=9606 GN=FLNA PE=1 SV=4	0	24.3891	3.8912	6	6	6	1	2647	280.564	6.06	187.07	6
P0DOX8	Immunoglobulin lambda-1 light chain OS=Homo sapiens OX=9606 PE=1 SV=1	0	23.8249	22.6852	3	7	1	1	216	22.816	6.76	198.44	3
P00751	Complement factor B OS=Homo sapiens OX=9606 GN=CFB PE=1 SV=2	0	23.381	9.03141	4	8	4	1	764	85.479	7.06	200.657	4
P57087	Junctional adhesion molecule B OS=Homo sapiens OX=9606 GN=JAM2 PE=1 SV=1	0	23.1696	21.8121	5	6	5	1	298	33.186	9.09	260.428	5
P0DOX5	Immunoglobulin gamma-1 heavy chain OS=Homo sapiens OX=9606 PE=1 SV=2	0	23.1527	21.8263	8	9	5	1	449	49.298	8.72	254.777	8
P41222	Prostaglandin-H2 D-isomerase OS=Homo sapiens OX=9606 GN=PTGDS PE=1 SV=1	0	22.8702	23.6842	4	7	4	1	190	21.015	7.8	188.403	4
Q9H6X2	Anthrax toxin receptor 1 OS=Homo sapiens OX=9606 GN=ANTXR1 PE=1 SV=2	0	22.8166	17.3759	7	7	7	1	564	62.749	7.61	212.774	7
P07355	Annexin A2 OS=Homo sapiens OX=9606 GN=ANXA2 PE=1 SV=2	0	20.7944	24.1888	6	7	6	1	339	38.58	7.75	231.43	6
P00738	Haptoglobin OS=Homo sapiens OX=9606 GN=HP PE=1 SV=1	0	20.3408	18.9655	6	6	6	1	406	45.177	6.58	156.647	6
Q92692	Nectin-2 OS=Homo sapiens OX=9606 GN=NECTIN2 PE=1 SV=1	0	20.2632	11.3383	5	6	5	1	538	57.706	4.82	169.49	5
P01859	Immunoglobulin heavy constant gamma 2 OS=Homo sapiens OX=9606 GN=IGHG2 PE=1 SV=2	0	20.0664	24.2331	7	8	4	1	326	35.878	7.59	223.668	7
P02679	Fibrinogen gamma chain OS=Homo sapiens OX=9606 GN=FGG PE=1 SV=3	0	20.0268	13.4658	6	7	6	1	453	51.479	5.62	190.891	6
Q13508	Ecto-ADP-ribosyltransferase 3 OS=Homo sapiens OX=9606 GN=ART3 PE=1 SV=2	0	19.2735	20.0514	6	7	6	1	389	43.895	6.06	92.4837	6
P39060	Collagen alpha-1(XVIII) chain OS=Homo sapiens OX=9606 GN=COL18A1 PE=1 SV=5	0	18.2829	3.87685	5	5	5	1	1754	178.077	6.01	184.199	5
P13645	Keratin, type I cytoskeletal 10 OS=Homo sapiens OX=9606 GN=KRT10 PE=1 SV=6	0	18.102	10.274	5	5	5	1	584	58.792	5.21	153.649	5
P04217	Alpha-1B-glycoprotein OS=Homo sapiens OX=9606 GN=A1BG PE=1 SV=4	0	17.899	14.3434	6	6	6	1	495	54.22	5.86	145.615	6
O94766	Galactosylgalactosylxylosylprotein 3-beta-glucuronosyltransferase 3 OS=Homo sapiens OX=9606 GN=B3GAT3 PE=1 SV=2	0	17.862	22.3881	5	5	5	1	335	37.099	8.27	131.606	5
Q8N126	Cell adhesion molecule 3 OS=Homo sapiens OX=9606 GN=CADM3 PE=1 SV=1	0	17.6798	15.5779	5	7	5	1	398	43.273	6.09	83.9	5
P05090	Apolipoprotein D OS=Homo sapiens OX=9606 GN=APOD PE=1 SV=1	0	17.3259	23.2804	5	6	5	1	189	21.262	5.15	181.429	5
P98172	Ephrin-B1 OS=Homo sapiens OX=9606 GN=EFNB1 PE=1 SV=1	0	17.1528	19.6532	4	5	4	1	346	37.982	8.94	83.5485	4
O94919	Endonuclease domain-containing 1 protein OS=Homo sapiens OX=9606 GN=ENDOD1 PE=1 SV=2	0	16.9527	13.4	5	6	5	1	500	54.981	5.71	200.386	5
P04439	HLA class I histocompatibility antigen, A alpha chain OS=Homo sapiens OX=9606 GN=HLA-A PE=1 SV=2	0	16.6415	13.4247	3	5	1	1	365	40.815	6	168.98	3
P01019	Angiotensinogen OS=Homo sapiens OX=9606 GN=AGT PE=1 SV=1	0	16.2858	8.65979	3	4	3	1	485	53.121	6.32	201.866	3
Q15661	Tryptase alpha/beta-1 OS=Homo sapiens OX=9606 GN=TPSAB1 PE=1 SV=1	0	15.9708	18.1818	4	5	4	1	275	30.495	7.11	123.96	4
P00915	Carbonic anhydrase 1 OS=Homo sapiens OX=9606 GN=CA1 PE=1 SV=2	0	15.8161	20.6897	5	5	5	1	261	28.852	7.12	159.734	5
P46108	Adapter molecule crk OS=Homo sapiens OX=9606 GN=CRK PE=1 SV=2	0	15.7905	18.4211	4	5	4	1	304	33.81	5.55	100.89	4
Q86X29	Lipolysis-stimulated lipoprotein receptor OS=Homo sapiens OX=9606 GN=LSR PE=1 SV=4	0	15.4365	7.85824	4	4	4	1	649	71.394	7.97	158.18	4
P24855	Deoxyribonuclease-1 OS=Homo sapiens OX=9606 GN=DNASE1 PE=1 SV=1	0	15.4195	19.5035	4	4	4	1	282	31.414	4.91	152.844	4
P00747	Plasminogen OS=Homo sapiens OX=9606 GN=PLG PE=1 SV=2	0	15.1666	9.75309	8	8	8	1	810	90.51	7.24	162.777	8
P01893	Putative HLA class I histocompatibility antigen, alpha chain H OS=Homo sapiens OX=9606 GN=HLA-H PE=5 SV=3	0	15.0979	14.3646	3	4	1	1	362	40.866	6.3	82	3
Q8WWA0	Intelectin-1 OS=Homo sapiens OX=9606 GN=ITLN1 PE=1 SV=1	0	15.0946	18.2109	4	4	4	1	313	34.939	6.01	133.76	4
P10644	cAMP-dependent protein kinase type I-alpha regulatory subunit OS=Homo sapiens OX=9606 GN=PRKAR1A PE=1 SV=1	0	14.9899	17.0604	4	4	4	1	381	42.955	5.35	176.282	4
P35908	Keratin, type II cytoskeletal 2 epidermal OS=Homo sapiens OX=9606 GN=KRT2 PE=1 SV=2	0	14.8913	9.23318	6	6	4	1	639	65.393	8	122.459	6
Q9BRK3	Matrix remodeling-associated protein 8 OS=Homo sapiens OX=9606 GN=MXRA8 PE=1 SV=1	0	14.7313	11.3122	5	5	5	1	442	49.101	7.23	173.733	5
P10321	HLA class I histocompatibility antigen, C alpha chain OS=Homo sapiens OX=9606 GN=HLA-C PE=1 SV=3	0	14.5718	12.8415	3	4	1	1	366	40.623	6.04	109.39	3
P0C0L4	Complement C4-A OS=Homo sapiens OX=9606 GN=C4A PE=1 SV=2	0	14.3402	2.63761	3	3	3	1	1744	192.664	7.08	202.856	3
Q9UNN8	Endothelial protein C receptor OS=Homo sapiens OX=9606 GN=PROCR PE=1 SV=1	0	13.4863	16.3866	3	3	3	1	238	26.655	7.18	105.547	3
P04216	Thy-1 membrane glycoprotein OS=Homo sapiens OX=9606 GN=THY1 PE=1 SV=2	0	13.0777	24.2236	3	4	3	1	161	17.923	8.73	183.29	3
P43652	Afamin OS=Homo sapiens OX=9606 GN=AFM PE=1 SV=1	0	12.9925	7.34558	4	5	4	1	599	69.024	5.9	149.626	4
P05154	Plasma serine protease inhibitor OS=Homo sapiens OX=9606 GN=SERPINA5 PE=1 SV=3	0	12.8334	13.3005	5	5	5	1	406	45.646	9.26	108.831	5
P14550	Aldo-keto reductase family 1 member A1 OS=Homo sapiens OX=9606 GN=AKR1A1 PE=1 SV=3	0	12.7422	17.2308	4	4	4	1	325	36.55	6.79	122.49	4
P35527	Keratin, type I cytoskeletal 9 OS=Homo sapiens OX=9606 GN=KRT9 PE=1 SV=3	0	12.53	10.5939	5	5	5	1	623	62.027	5.24	121.697	5
Q15782	Chitinase-3-like protein 2 OS=Homo sapiens OX=9606 GN=CHI3L2 PE=1 SV=1	0	12.4505	12.5641	4	4	4	1	390	43.473	7.53	148.59	4
O95967	EGF-containing fibulin-like extracellular matrix protein 2 OS=Homo sapiens OX=9606 GN=EFEMP2 PE=1 SV=3	0	12.2781	10.158	3	4	3	1	443	49.372	4.94	137.62	3
P02746	Complement C1q subcomponent subunit B OS=Homo sapiens OX=9606 GN=C1QB PE=1 SV=3	0	12.2354	21.3439	4	4	4	1	253	26.704	8.63	83.4265	4
P24592	Insulin-like growth factor-binding protein 6 OS=Homo sapiens OX=9606 GN=IGFBP6 PE=1 SV=1	0	12.2266	18.3333	4	4	4	1	240	25.306	7.81	120.441	4
P01619	Immunoglobulin kappa variable 3-20 OS=Homo sapiens OX=9606 GN=IGKV3-20 PE=1 SV=2	0	12.1748	27.5862	3	3	3	1	116	12.549	4.96	125.425	3
P61626	Lysozyme C OS=Homo sapiens OX=9606 GN=LYZ PE=1 SV=1	0	12.1199	27.027	2	2	2	1	148	16.526	9.16	110.18	2
P01008	Antithrombin-III OS=Homo sapiens OX=9606 GN=SERPINC1 PE=1 SV=1	0	11.8783	11.4224	4	4	4	1	464	52.569	6.71	100.703	4
P07998	Ribonuclease pancreatic OS=Homo sapiens OX=9606 GN=RNASE1 PE=1 SV=4	0	11.8302	34.6154	3	3	3	1	156	17.633	8.79	57.25	3
P13671	Complement component C6 OS=Homo sapiens OX=9606 GN=C6 PE=1 SV=3	0	11.4991	4.28266	4	4	4	1	934	104.718	6.76	141.095	4
P02750	Leucine-rich alpha-2-glycoprotein OS=Homo sapiens OX=9606 GN=LRG1 PE=1 SV=2	0	11.4721	13.5447	4	4	4	1	347	38.154	6.95	138.171	4
P20142	Gastricsin OS=Homo sapiens OX=9606 GN=PGC PE=1 SV=1	0	11.4055	7.47423	3	8	3	1	388	42.399	4.46	168.216	3
P61769	Beta-2-microglobulin OS=Homo sapiens OX=9606 GN=B2M PE=1 SV=1	0	11.4047	19.3277	3	4	3	1	119	13.706	6.52	88.22	3
Q9UBR2	Cathepsin Z OS=Homo sapiens OX=9606 GN=CTSZ PE=1 SV=1	0	11.3844	15.5116	4	4	4	1	303	33.846	7.11	119.66	4
P30740	Leukocyte elastase inhibitor OS=Homo sapiens OX=9606 GN=SERPINB1 PE=1 SV=1	0	11.0976	12.4011	4	4	4	1	379	42.715	6.28	133.958	4
O00391	Sulfhydryl oxidase 1 OS=Homo sapiens OX=9606 GN=QSOX1 PE=1 SV=3	0	11.091	6.15797	4	4	4	1	747	82.526	8.92	101.098	4
P00558	Phosphoglycerate kinase 1 OS=Homo sapiens OX=9606 GN=PGK1 PE=1 SV=3	0	10.7751	11.5108	4	4	4	1	417	44.586	8.1	79.3196	4
Q9UKU9	Angiopoietin-related protein 2 OS=Homo sapiens OX=9606 GN=ANGPTL2 PE=1 SV=1	0	10.573	6.08519	4	4	4	1	493	57.068	7.53	170.22	4
Q6UX73	UPF0764 protein C16orf89 OS=Homo sapiens OX=9606 GN=C16orf89 PE=1 SV=2	0	10.5224	9.70149	4	4	4	1	402	45.362	6.19	110.948	4
P13727	Bone marrow proteoglycan OS=Homo sapiens OX=9606 GN=PRG2 PE=1 SV=2	0	10.4611	19.3694	4	4	4	1	222	25.189	6.76	68.87	4
Q8NBS9	Thioredoxin domain-containing protein 5 OS=Homo sapiens OX=9606 GN=TXNDC5 PE=1 SV=2	0	10.4491	7.17593	3	3	3	1	432	47.599	5.97	107.878	3
Q15257	Serine/threonine-protein phosphatase 2A activator OS=Homo sapiens OX=9606 GN=PTPA PE=1 SV=3	0	9.74265	14.8045	3	3	3	1	358	40.641	5.94	74.61	3
P02763	Alpha-1-acid glycoprotein 1 OS=Homo sapiens OX=9606 GN=ORM1 PE=1 SV=1	0	9.53509	15.9204	3	3	3	1	201	23.497	5.02	98.5314	3
Q15485	Ficolin-2 OS=Homo sapiens OX=9606 GN=FCN2 PE=1 SV=2	0	9.31028	8.94569	2	2	2	1	313	33.98	6.77	114.93	2
P35237	Serpin B6 OS=Homo sapiens OX=9606 GN=SERPINB6 PE=1 SV=3	0	9.21177	9.04255	3	3	3	1	376	42.594	5.27	80.6467	3
P02144	Myoglobin OS=Homo sapiens OX=9606 GN=MB PE=1 SV=2	0	9.13385	18.8312	2	3	2	1	154	17.173	7.68	75.2167	2
Q9Y6Z7	Collectin-10 OS=Homo sapiens OX=9606 GN=COLEC10 PE=1 SV=2	0	9.09146	10.1083	3	3	3	1	277	30.685	7.33	55.1733	3
P04279	Semenogelin-1 OS=Homo sapiens OX=9606 GN=SEMG1 PE=1 SV=2	0	9.04208	9.95671	3	3	3	1	462	52.1	9.29	78.8667	3
Q96NY8	Nectin-4 OS=Homo sapiens OX=9606 GN=NECTIN4 PE=1 SV=1	0	8.88564	7.84314	3	3	3	1	510	55.42	5.38	63.73	3
Q6UXB8	Peptidase inhibitor 16 OS=Homo sapiens OX=9606 GN=PI16 PE=1 SV=1	0	8.81556	4.31965	2	3	2	1	463	49.44	5.39	95.1863	2
Q8IUL8	Cartilage intermediate layer protein 2 OS=Homo sapiens OX=9606 GN=CILP2 PE=2 SV=2	0	8.71643	3.2872	3	3	3	1	1156	126.211	8.22	74.95	3
P04004	Vitronectin OS=Homo sapiens OX=9606 GN=VTN PE=1 SV=1	0	8.53253	7.53138	3	3	3	1	478	54.271	5.8	125.282	3
P32119	Peroxiredoxin-2 OS=Homo sapiens OX=9606 GN=PRDX2 PE=1 SV=5	0	8.01169	21.7172	4	4	4	1	198	21.878	5.97	60.81	4
P05062	Fructose-bisphosphate aldolase B OS=Homo sapiens OX=9606 GN=ALDOB PE=1 SV=2	0	7.88631	9.34066	3	3	2	1	364	39.448	7.87	100.274	3
Q8NES3	Beta-1,3-N-acetylglucosaminyltransferase lunatic fringe OS=Homo sapiens OX=9606 GN=LFNG PE=1 SV=2	0	7.7343	10.0264	3	3	3	1	379	41.747	9.17	88.1705	3
P10909	Clusterin OS=Homo sapiens OX=9606 GN=CLU PE=1 SV=1	0	7.48645	7.7951	2	2	2	1	449	52.461	6.27	49.8	2
Q8NBK3	Formylglycine-generating enzyme OS=Homo sapiens OX=9606 GN=SUMF1 PE=1 SV=3	0	7.47689	7.21925	2	2	2	1	374	40.531	6.65	97	2
Q15113	Procollagen C-endopeptidase enhancer 1 OS=Homo sapiens OX=9606 GN=PCOLCE PE=1 SV=2	0	7.46103	6.90423	2	2	2	1	449	47.942	7.43	22.82	2
O00299	Chloride intracellular channel protein 1 OS=Homo sapiens OX=9606 GN=CLIC1 PE=1 SV=4	0	7.2925	10.7884	2	2	2	1	241	26.906	5.17	70.66	2
Q9UK05	Growth/differentiation factor 2 OS=Homo sapiens OX=9606 GN=GDF2 PE=1 SV=1	0	7.14406	6.52681	2	2	2	1	429	47.291	6.48	37.02	2
Q99715	Collagen alpha-1(XII) chain OS=Homo sapiens OX=9606 GN=COL12A1 PE=1 SV=2	0	6.91671	0.783546	2	2	2	1	3063	332.941	5.53	97.18	2
P23142	Fibulin-1 OS=Homo sapiens OX=9606 GN=FBLN1 PE=1 SV=4	0	6.86835	4.26743	3	3	3	1	703	77.162	5.22	66.1333	3
P23470	Receptor-type tyrosine-protein phosphatase gamma OS=Homo sapiens OX=9606 GN=PTPRG PE=1 SV=4	0	6.81668	2.14533	3	3	3	1	1445	161.901	6.42	67.6695	3
P07737	Profilin-1 OS=Homo sapiens OX=9606 GN=PFN1 PE=1 SV=2	0	6.77209	22.8571	2	2	2	1	140	15.045	8.27	61.76	2
Q9HBI1	Beta-parvin OS=Homo sapiens OX=9606 GN=PARVB PE=1 SV=1	0	6.73691	7.14286	2	2	2	1	364	41.688	6.73	90.17	2
P52799	Ephrin-B2 OS=Homo sapiens OX=9606 GN=EFNB2 PE=1 SV=1	0	6.42789	11.7117	2	2	2	1	333	36.9	8.85	14.81	2
P05156	Complement factor I OS=Homo sapiens OX=9606 GN=CFI PE=1 SV=2	0	6.34158	5.1458	2	2	2	1	583	65.707	7.5	52.84	2
P24158	Myeloblastin OS=Homo sapiens OX=9606 GN=PRTN3 PE=1 SV=3	0	6.33809	7.8125	2	2	2	1	256	27.789	8.35	68.11	2
P09668	Pro-cathepsin H OS=Homo sapiens OX=9606 GN=CTSH PE=1 SV=4	0	6.2087	12.5373	3	3	3	1	335	37.369	8.07	23.78	3
Q16270	Insulin-like growth factor-binding protein 7 OS=Homo sapiens OX=9606 GN=IGFBP7 PE=1 SV=1	0	6.1201	10.2837	2	2	2	1	282	29.111	7.9	33.7151	2
Q92820	Gamma-glutamyl hydrolase OS=Homo sapiens OX=9606 GN=GGH PE=1 SV=2	0	5.87119	8.80503	2	2	2	1	318	35.941	7.11	65.73	2
P08709	Coagulation factor VII OS=Homo sapiens OX=9606 GN=F7 PE=1 SV=1	0	5.75239	8.15451	3	3	3	1	466	51.56	7.23	34.28	3
P06870	Kallikrein-1 OS=Homo sapiens OX=9606 GN=KLK1 PE=1 SV=2	0	5.69322	8.77863	2	2	2	1	262	28.871	4.83	36.1	2
P00742	Coagulation factor X OS=Homo sapiens OX=9606 GN=F10 PE=1 SV=2	0	5.58413	4.09836	2	2	2	1	488	54.697	5.94	56.91	2
P62736	Actin, aortic smooth muscle OS=Homo sapiens OX=9606 GN=ACTA2 PE=1 SV=1	0	5.51135	7.1618	2	2	2	1	377	41.982	5.39	56.41	2
P37837	Transaldolase OS=Homo sapiens OX=9606 GN=TALDO1 PE=1 SV=2	0	5.48076	7.71513	3	3	3	1	337	37.516	6.81	53.0476	3
P80748	Immunoglobulin lambda variable 3-21 OS=Homo sapiens OX=9606 GN=IGLV3-21 PE=1 SV=2	0	5.41206	13.6752	1	1	1	1	117	12.438	5.29	136.26	1
P80188	Neutrophil gelatinase-associated lipocalin OS=Homo sapiens OX=9606 GN=LCN2 PE=1 SV=2	0	5.35753	16.1616	2	2	2	1	198	22.574	8.91	43.79	2
P24387	Corticotropin-releasing factor-binding protein OS=Homo sapiens OX=9606 GN=CRHBP PE=1 SV=2	0	5.21917	10.8696	2	2	2	1	322	36.121	6.52	32.69	2
Q6UWP8	Suprabasin OS=Homo sapiens OX=9606 GN=SBSN PE=1 SV=2	0	5.19371	9.15254	2	2	2	1	590	60.505	7.01	58.49	2
P01700	Immunoglobulin lambda variable 1-47 OS=Homo sapiens OX=9606 GN=IGLV1-47 PE=1 SV=2	0	5.15993	24.7863	2	2	2	1	117	12.276	5.91	47.29	2
P01889	HLA class I histocompatibility antigen, B alpha chain OS=Homo sapiens OX=9606 GN=HLA-B PE=1 SV=3	0	5.1417	5.52486	1	1	1	1	362	40.435	5.85	49.96	1
Q9H0W9	Ester hydrolase C11orf54 OS=Homo sapiens OX=9606 GN=C11orf54 PE=1 SV=1	0	5.10245	9.20635	2	2	2	1	315	35.095	6.7	34.93	2
Q86YT9	Junctional adhesion molecule-like OS=Homo sapiens OX=9606 GN=JAML PE=1 SV=1	0	5.06228	5.07614	2	2	2	1	394	44.311	7.12	82.33	2
P19827	Inter-alpha-trypsin inhibitor heavy chain H1 OS=Homo sapiens OX=9606 GN=ITIH1 PE=1 SV=3	0	5.01597	1.97585	1	1	1	1	911	101.326	6.79	53.14	1
Q6ZVN8	Hemojuvelin OS=Homo sapiens OX=9606 GN=HJV PE=1 SV=1	0	4.99942	6.57277	2	2	2	1	426	45.052	7.61	32.56	2
P02652	Apolipoprotein A-II OS=Homo sapiens OX=9606 GN=APOA2 PE=1 SV=1	0	4.95852	11	2	2	2	1	100	11.168	6.62	57.98	2
P01034	Cystatin-C OS=Homo sapiens OX=9606 GN=CST3 PE=1 SV=1	0	4.91218	15.7534	2	2	2	1	146	15.789	8.75	83.8486	2
Q9HCU0	Endosialin OS=Homo sapiens OX=9606 GN=CD248 PE=1 SV=1	0	4.88506	1.84941	1	1	1	1	757	80.807	5.35	71.47	1
P15121	Aldo-keto reductase family 1 member B1 OS=Homo sapiens OX=9606 GN=AKR1B1 PE=1 SV=3	0	4.88243	6.01266	2	2	2	1	316	35.83	6.98	65.5145	2
P42330	Aldo-keto reductase family 1 member C3 OS=Homo sapiens OX=9606 GN=AKR1C3 PE=1 SV=4	0	4.73951	4.95356	2	2	2	1	323	36.83	7.94	75.498	2
P30048	Thioredoxin-dependent peroxide reductase, mitochondrial OS=Homo sapiens OX=9606 GN=PRDX3 PE=1 SV=3	0	4.66434	5.46875	1	1	1	1	256	27.675	7.78	53.18	1
P01593	Immunoglobulin kappa variable 1D-33 OS=Homo sapiens OX=9606 GN=IGKV1D-33 PE=1 SV=2	0	4.4437	13.6752	1	1	1	1	117	12.84	4.78	51.85	1
P07900	Heat shock protein HSP 90-alpha OS=Homo sapiens OX=9606 GN=HSP90AA1 PE=1 SV=5	0	4.40307	1.63934	1	1	1	1	732	84.607	5.02	49.71	1
P10153	Non-secretory ribonuclease OS=Homo sapiens OX=9606 GN=RNASE2 PE=1 SV=2	0	4.34496	8.69565	1	1	1	1	161	18.342	8.73	44.43	1
Q96PD5	N-acetylmuramoyl-L-alanine amidase OS=Homo sapiens OX=9606 GN=PGLYRP2 PE=1 SV=1	0	4.2636	2.25694	1	1	1	1	576	62.178	7.55	64.22	1
Q9NUQ9	CYFIP-related Rac1 interactor B OS=Homo sapiens OX=9606 GN=CYRIB PE=1 SV=1	0	4.23065	10.1852	2	2	2	1	324	36.725	6.06	19.45	2
P07477	Trypsin-1 OS=Homo sapiens OX=9606 GN=PRSS1 PE=1 SV=1	0	4.12211	8.09717	1	1	1	1	247	26.541	6.51	33.62	1
A0A087WW87	Immunoglobulin kappa variable 2-40 OS=Homo sapiens OX=9606 GN=IGKV2-40 PE=3 SV=2	0	4.07242	10.7438	1	1	1	1	121	13.302	4.61	71.99	1
P15144	Aminopeptidase N OS=Homo sapiens OX=9606 GN=ANPEP PE=1 SV=4	0	4.01332	2.79214	1	1	1	1	967	109.471	5.48	0	1
Q9GZX9	Twisted gastrulation protein homolog 1 OS=Homo sapiens OX=9606 GN=TWSG1 PE=1 SV=1	0	4.00529	6.72646	1	1	1	1	223	24.999	5.34	24.93	1
P35030	Trypsin-3 OS=Homo sapiens OX=9606 GN=PRSS3 PE=1 SV=2	0	4.00283	4.27632	1	1	1	1	304	32.508	7.49	62.2	1
P21583	Kit ligand OS=Homo sapiens OX=9606 GN=KITLG PE=1 SV=1	0	3.99251	5.86081	2	2	2	1	273	30.879	6.14	56.1	2
P00748	Coagulation factor XII OS=Homo sapiens OX=9606 GN=F12 PE=1 SV=3	0	3.97639	2.76423	2	2	2	1	615	67.748	7.74	77.1585	2
Q9UN36	Protein NDRG2 OS=Homo sapiens OX=9606 GN=NDRG2 PE=1 SV=2	0	3.96577	6.469	1	1	1	1	371	40.772	5.21	16.87	1
P01033	Metalloproteinase inhibitor 1 OS=Homo sapiens OX=9606 GN=TIMP1 PE=1 SV=1	0	3.90413	5.7971	1	1	1	1	207	23.156	8.1	53.79	1
P04075	Fructose-bisphosphate aldolase A OS=Homo sapiens OX=9606 GN=ALDOA PE=1 SV=2	0	3.87868	5.76923	2	2	1	1	364	39.395	8.09	45.4433	2
Q9Y240	C-type lectin domain family 11 member A OS=Homo sapiens OX=9606 GN=CLEC11A PE=1 SV=1	0	3.87322	3.71517	1	1	1	1	323	35.673	5.16	51.89	1
P05060	Secretogranin-1 OS=Homo sapiens OX=9606 GN=CHGB PE=1 SV=2	0	3.75375	2.36337	1	1	1	1	677	78.229	5.07	46.49	1
Q14314	Fibroleukin OS=Homo sapiens OX=9606 GN=FGL2 PE=1 SV=1	0	3.7506	3.87244	2	2	2	1	439	50.197	7.39	42.09	2
P04156	Major prion protein OS=Homo sapiens OX=9606 GN=PRNP PE=1 SV=1	0	3.67121	4.74308	1	1	1	1	253	27.643	9	45.89	1
P0DJD8	Pepsin A-3 OS=Homo sapiens OX=9606 GN=PGA3 PE=1 SV=1	0	3.63714	3.60825	2	4	2	1	388	41.95	4.41	54.9633	2
O95633	Follistatin-related protein 3 OS=Homo sapiens OX=9606 GN=FSTL3 PE=1 SV=1	0	3.57467	9.88593	2	2	2	1	263	27.645	6.77	32.43	2
O76061	Stanniocalcin-2 OS=Homo sapiens OX=9606 GN=STC2 PE=1 SV=1	0	3.55334	5.62914	2	2	2	1	302	33.227	7.3	37.88	2
P16070	CD44 antigen OS=Homo sapiens OX=9606 GN=CD44 PE=1 SV=3	0	3.46256	1.61725	1	1	1	1	742	81.487	5.33	49.92	1
O15389	Sialic acid-binding Ig-like lectin 5 OS=Homo sapiens OX=9606 GN=SIGLEC5 PE=1 SV=1	0	3.44587	1.81488	1	1	1	1	551	60.677	7.27	44.37	1
P00325	All-trans-retinol dehydrogenase [NAD(+)] ADH1B OS=Homo sapiens OX=9606 GN=ADH1B PE=1 SV=2	0	3.41245	4.53333	2	2	2	1	375	39.829	8.29	34.16	2
A6NH11	Glycolipid transfer protein domain-containing protein 2 OS=Homo sapiens OX=9606 GN=GLTPD2 PE=1 SV=2	0	3.40216	9.27835	2	2	2	1	291	31.622	10.15	39.26	2
Q6GTX8	Leukocyte-associated immunoglobulin-like receptor 1 OS=Homo sapiens OX=9606 GN=LAIR1 PE=1 SV=1	0	3.37171	5.22648	1	1	1	1	287	31.393	5.63	47.96	1
P62937	Peptidyl-prolyl cis-trans isomerase A OS=Homo sapiens OX=9606 GN=PPIA PE=1 SV=2	0	3.34457	16.3636	2	2	2	1	165	18.001	7.81	13.69	2
P22897	Macrophage mannose receptor 1 OS=Homo sapiens OX=9606 GN=MRC1 PE=1 SV=1	0	3.344	0.755495	1	1	1	1	1456	165.905	6.54	47.98	1
A0A075B6R9	Probable non-functional immunoglobulin kappa variable 2D-24 OS=Homo sapiens OX=9606 GN=IGKV2D-24 PE=1 SV=1	0	3.31345	10.8333	1	1	1	1	120	13.071	8.87	24.78	1
P02788	Lactotransferrin OS=Homo sapiens OX=9606 GN=LTF PE=1 SV=6	0	3.30566	1.26761	1	1	1	1	710	78.132	8.12	41.07	1
P55103	Inhibin beta C chain OS=Homo sapiens OX=9606 GN=INHBC PE=2 SV=1	0	3.29926	2.55682	2	2	2	1	352	38.213	7.11	53.0291	2
Q9UBX7	Kallikrein-11 OS=Homo sapiens OX=9606 GN=KLK11 PE=1 SV=2	0	3.2909	3.90071	1	1	1	1	282	31.039	8.94	64.02	1
P01833	Polymeric immunoglobulin receptor OS=Homo sapiens OX=9606 GN=PIGR PE=1 SV=4	0	3.1652	1.43979	1	1	1	1	764	83.232	5.74	45.58	1
P27169	Serum paraoxonase/arylesterase 1 OS=Homo sapiens OX=9606 GN=PON1 PE=1 SV=3	0	3.06763	4.50704	1	1	1	1	355	39.706	5.22	0	1
P05160	Coagulation factor XIII B chain OS=Homo sapiens OX=9606 GN=F13B PE=1 SV=3	0	3.02507	2.42057	1	1	1	1	661	75.461	6.39	30.39	1
P09467	Fructose-1,6-bisphosphatase 1 OS=Homo sapiens OX=9606 GN=FBP1 PE=1 SV=5	0	3.01746	4.73373	1	1	1	1	338	36.819	6.99	0	1

## Sheet: Fraction 9
Accession	Description	Exp. q-value	Sum PEP Score	Coverage	# Peptides	# PSMs	# Unique Peptides	# Protein Groups	# AAs	MW [kDa]	calc. pI	Score Mascot	# Peptides Mascot
P02760	Protein AMBP OS=Homo sapiens OX=9606 GN=AMBP PE=1 SV=1	0	469.559	64.2045	24	933	24	1	352	38.974	6.25	25710.8	24
P02768	Albumin OS=Homo sapiens OX=9606 GN=ALB PE=1 SV=2	0	392.125	75.6979	47	129	47	1	609	69.321	6.28	2732.33	47
P01024	Complement C3 OS=Homo sapiens OX=9606 GN=C3 PE=1 SV=2	0	386.074	29.6452	44	89	44	1	1663	187.03	6.4	2493.68	44
P06727	Apolipoprotein A-IV OS=Homo sapiens OX=9606 GN=APOA4 PE=1 SV=4	0	314.519	75.7576	41	124	41	1	396	45.344	5.38	2655.77	41
P02790	Hemopexin OS=Homo sapiens OX=9606 GN=HPX PE=1 SV=2	0	229.928	61.2554	28	102	28	1	462	51.643	7.02	1571.06	28
P02671	Fibrinogen alpha chain OS=Homo sapiens OX=9606 GN=FGA PE=1 SV=2	0	223.341	32.7945	20	89	20	1	866	94.914	6.01	2457.08	20
P02787	Serotransferrin OS=Homo sapiens OX=9606 GN=TF PE=1 SV=3	0	183.976	35.8166	24	58	24	1	698	77.014	7.12	1342.75	24
Q96S96	Phosphatidylethanolamine-binding protein 4 OS=Homo sapiens OX=9606 GN=PEBP4 PE=1 SV=3	0	161.629	56.8282	12	63	12	1	227	25.717	6.54	1535.26	12
O43866	CD5 antigen-like OS=Homo sapiens OX=9606 GN=CD5L PE=1 SV=1	0	136.674	58.2133	15	42	15	1	347	38.063	5.47	971.973	15
Q14624	Inter-alpha-trypsin inhibitor heavy chain H4 OS=Homo sapiens OX=9606 GN=ITIH4 PE=1 SV=4	0	133.699	17.6344	16	33	16	1	930	103.293	6.98	899.034	16
P01834	Immunoglobulin kappa constant OS=Homo sapiens OX=9606 GN=IGKC PE=1 SV=2	0	132.745	82.243	8	44	8	1	107	11.758	6.52	1323.56	8
Q12907	Vesicular integral-membrane protein VIP36 OS=Homo sapiens OX=9606 GN=LMAN2 PE=1 SV=1	0	124.313	44.9438	14	40	14	1	356	40.203	6.95	1033.63	14
P24387	Corticotropin-releasing factor-binding protein OS=Homo sapiens OX=9606 GN=CRHBP PE=1 SV=2	0	120.009	65.2174	20	28	20	1	322	36.121	6.52	611.938	20
P08603	Complement factor H OS=Homo sapiens OX=9606 GN=CFH PE=1 SV=4	0	119.92	20.4712	23	31	18	1	1231	139.005	6.61	732.873	23
P00746	Complement factor D OS=Homo sapiens OX=9606 GN=CFD PE=1 SV=5	0	119.804	50.1976	10	24	10	1	253	27.016	7.71	670.391	10
P12111	Collagen alpha-3(VI) chain OS=Homo sapiens OX=9606 GN=COL6A3 PE=1 SV=5	0	116.319	5.63425	16	29	16	1	3177	343.457	6.68	835.927	16
P20774	Mimecan OS=Homo sapiens OX=9606 GN=OGN PE=1 SV=1	0	107.033	50.6711	17	31	17	1	298	33.901	5.63	813.798	17
P00751	Complement factor B OS=Homo sapiens OX=9606 GN=CFB PE=1 SV=2	0	107.018	12.9581	7	54	7	1	764	85.479	7.06	855.373	7
P02679	Fibrinogen gamma chain OS=Homo sapiens OX=9606 GN=FGG PE=1 SV=3	0	99.7423	40.3974	15	28	15	1	453	51.479	5.62	765.383	15
Q16270	Insulin-like growth factor-binding protein 7 OS=Homo sapiens OX=9606 GN=IGFBP7 PE=1 SV=1	0	96.4016	43.2624	12	23	12	1	282	29.111	7.9	556.752	12
Q03591	Complement factor H-related protein 1 OS=Homo sapiens OX=9606 GN=CFHR1 PE=1 SV=2	0	93.8765	46.0606	13	26	5	1	330	37.626	7.39	788.063	13
P00915	Carbonic anhydrase 1 OS=Homo sapiens OX=9606 GN=CA1 PE=1 SV=2	0	92.7819	53.2567	10	20	10	1	261	28.852	7.12	539.207	10
P02647	Apolipoprotein A-I OS=Homo sapiens OX=9606 GN=APOA1 PE=1 SV=1	0	92.4889	63.6704	18	29	18	1	267	30.759	5.76	810.629	18
P07996	Thrombospondin-1 OS=Homo sapiens OX=9606 GN=THBS1 PE=1 SV=2	0	89.9327	15.3846	15	21	15	1	1170	129.3	4.94	685.018	15
P98160	Basement membrane-specific heparan sulfate proteoglycan core protein OS=Homo sapiens OX=9606 GN=HSPG2 PE=1 SV=4	0	88.2666	5.51127	16	16	16	1	4391	468.532	6.51	529.411	16
P02751	Fibronectin OS=Homo sapiens OX=9606 GN=FN1 PE=1 SV=5	0	87.7615	10.8195	20	21	20	1	2477	272.15	5.5	426.842	20
P00747	Plasminogen OS=Homo sapiens OX=9606 GN=PLG PE=1 SV=2	0	83.2147	30.7407	18	21	18	1	810	90.51	7.24	353.414	18
P24592	Insulin-like growth factor-binding protein 6 OS=Homo sapiens OX=9606 GN=IGFBP6 PE=1 SV=1	0	79.1565	47.9167	8	26	8	1	240	25.306	7.81	721.246	8
Q99972	Myocilin OS=Homo sapiens OX=9606 GN=MYOC PE=1 SV=2	0	78.2134	29.1667	12	18	12	1	504	56.937	5.54	551.43	12
P13645	Keratin, type I cytoskeletal 10 OS=Homo sapiens OX=9606 GN=KRT10 PE=1 SV=6	0	77.4028	26.5411	12	16	12	1	584	58.792	5.21	476.873	12
Q14112	Nidogen-2 OS=Homo sapiens OX=9606 GN=NID2 PE=1 SV=3	0	72.0194	7.56364	7	13	7	1	1375	151.158	5.29	463.655	7
Q15113	Procollagen C-endopeptidase enhancer 1 OS=Homo sapiens OX=9606 GN=PCOLCE PE=1 SV=2	0	71.296	26.9488	9	16	9	1	449	47.942	7.43	429.137	9
P02649	Apolipoprotein E OS=Homo sapiens OX=9606 GN=APOE PE=1 SV=1	0	71.2084	49.8423	14	18	14	1	317	36.132	5.73	533.101	14
P39060	Collagen alpha-1(XVIII) chain OS=Homo sapiens OX=9606 GN=COL18A1 PE=1 SV=5	0	67.0347	7.12657	13	19	13	1	1754	178.077	6.01	624.332	13
P18065	Insulin-like growth factor-binding protein 2 OS=Homo sapiens OX=9606 GN=IGFBP2 PE=1 SV=2	0	65.5658	39.6923	10	14	10	1	325	34.791	7.5	349.283	10
Q14165	Malectin OS=Homo sapiens OX=9606 GN=MLEC PE=1 SV=1	0	65.0466	39.0411	10	16	10	1	292	32.214	5.41	473.538	10
P01033	Metalloproteinase inhibitor 1 OS=Homo sapiens OX=9606 GN=TIMP1 PE=1 SV=1	0	58.0095	57.4879	8	10	8	1	207	23.156	8.1	318.44	8
P06396	Gelsolin OS=Homo sapiens OX=9606 GN=GSN PE=1 SV=1	0	54.5366	20.9719	11	13	11	1	782	85.644	6.28	352.667	11
P41222	Prostaglandin-H2 D-isomerase OS=Homo sapiens OX=9606 GN=PTGDS PE=1 SV=1	0	54.3656	46.8421	8	24	8	1	190	21.015	7.8	690.356	8
P16152	Carbonyl reductase [NADPH] 1 OS=Homo sapiens OX=9606 GN=CBR1 PE=1 SV=3	0	54.2236	37.5451	9	10	9	1	277	30.356	8.32	385.241	9
P46952	3-hydroxyanthranilate 3,4-dioxygenase OS=Homo sapiens OX=9606 GN=HAAO PE=1 SV=2	0	52.4227	50.3497	10	12	10	1	286	32.536	5.88	298.366	10
P36955	Pigment epithelium-derived factor OS=Homo sapiens OX=9606 GN=SERPINF1 PE=1 SV=4	0	51.626	30.3828	10	14	10	1	418	46.283	6.38	318.589	10
Q13508	Ecto-ADP-ribosyltransferase 3 OS=Homo sapiens OX=9606 GN=ART3 PE=1 SV=2	0	50.2224	24.9357	7	9	7	1	389	43.895	6.06	312.51	7
Q99715	Collagen alpha-1(XII) chain OS=Homo sapiens OX=9606 GN=COL12A1 PE=1 SV=2	0	48.7168	3.59125	12	12	12	1	3063	332.941	5.53	342.023	12
P0C0L4	Complement C4-A OS=Homo sapiens OX=9606 GN=C4A PE=1 SV=2	0	48.5046	7.51147	8	10	8	1	1744	192.664	7.08	363.533	8
Q9Y5C1	Angiopoietin-related protein 3 OS=Homo sapiens OX=9606 GN=ANGPTL3 PE=1 SV=1	0	48.4321	18.913	9	18	9	1	460	53.604	6.7	418.117	9
P08833	Insulin-like growth factor-binding protein 1 OS=Homo sapiens OX=9606 GN=IGFBP1 PE=1 SV=1	0	47.1549	35.9073	9	13	9	1	259	27.885	5.19	319.658	9
Q14118	Dystroglycan OS=Homo sapiens OX=9606 GN=DAG1 PE=1 SV=2	0	46.9134	14.3017	8	10	8	1	895	97.381	8.56	188.714	8
P04264	Keratin, type II cytoskeletal 1 OS=Homo sapiens OX=9606 GN=KRT1 PE=1 SV=6	0	46.4636	17.7019	10	11	8	1	644	65.999	8.12	390.367	10
P0DOY2	Immunoglobulin lambda constant 2 OS=Homo sapiens OX=9606 GN=IGLC2 PE=1 SV=1	0	46.3025	65.0943	4	8	1	1	106	11.287	7.24	222.486	4
P00734	Prothrombin OS=Homo sapiens OX=9606 GN=F2 PE=1 SV=2	0	46.2277	15.2733	6	7	6	1	622	69.992	5.9	235.053	6
Q9UBR2	Cathepsin Z OS=Homo sapiens OX=9606 GN=CTSZ PE=1 SV=1	0	45.8514	24.4224	7	14	7	1	303	33.846	7.11	269.98	7
P25311	Zinc-alpha-2-glycoprotein OS=Homo sapiens OX=9606 GN=AZGP1 PE=1 SV=2	0	45.659	32.5503	9	10	9	1	298	34.237	6.05	228.515	9
Q86UD1	Out at first protein homolog OS=Homo sapiens OX=9606 GN=OAF PE=2 SV=1	0	44.4126	47.619	8	11	8	1	273	30.669	6.84	272.012	8
P06681	Complement C2 OS=Homo sapiens OX=9606 GN=C2 PE=1 SV=2	0	43.2418	10.6383	7	9	7	1	752	83.214	7.42	373.269	7
Q13421	Mesothelin OS=Homo sapiens OX=9606 GN=MSLN PE=1 SV=2	0	43.1646	20.1587	11	12	11	1	630	68.942	6.38	445.185	11
P0DOX8	Immunoglobulin lambda-1 light chain OS=Homo sapiens OX=9606 PE=1 SV=1	0	43.1476	31.9444	4	7	1	1	216	22.816	6.76	201.883	4
P02753	Retinol-binding protein 4 OS=Homo sapiens OX=9606 GN=RBP4 PE=1 SV=3	0	42.9284	46.7662	9	11	9	1	201	22.995	6.07	281.734	9
P02774	Vitamin D-binding protein OS=Homo sapiens OX=9606 GN=GC PE=1 SV=2	0	41.7502	20.2532	6	7	6	1	474	52.883	5.45	168.573	6
P02749	Beta-2-glycoprotein 1 OS=Homo sapiens OX=9606 GN=APOH PE=1 SV=3	0	41.5333	29.2754	7	10	7	1	345	38.273	7.97	223.355	7
P36980	Complement factor H-related protein 2 OS=Homo sapiens OX=9606 GN=CFHR2 PE=1 SV=1	0	40.4234	29.6296	5	9	1	1	270	30.631	6.38	284.475	5
Q9UKU9	Angiopoietin-related protein 2 OS=Homo sapiens OX=9606 GN=ANGPTL2 PE=1 SV=1	0	40.0948	17.0385	11	11	9	1	493	57.068	7.53	291.09	11
O15204	ADAM DEC1 OS=Homo sapiens OX=9606 GN=ADAMDEC1 PE=1 SV=2	0	39.7081	16.1702	6	9	6	1	470	52.742	7.34	225.58	6
P35908	Keratin, type II cytoskeletal 2 epidermal OS=Homo sapiens OX=9606 GN=KRT2 PE=1 SV=2	0	38.2101	12.989	9	9	7	1	639	65.393	8	372.297	9
Q9NUQ9	CYFIP-related Rac1 interactor B OS=Homo sapiens OX=9606 GN=CYRIB PE=1 SV=1	0	37.882	31.4815	8	9	8	1	324	36.725	6.06	250.705	8
Q6UWP8	Suprabasin OS=Homo sapiens OX=9606 GN=SBSN PE=1 SV=2	0	37.4305	27.2881	7	7	7	1	590	60.505	7.01	278.473	7
Q12805	EGF-containing fibulin-like extracellular matrix protein 1 OS=Homo sapiens OX=9606 GN=EFEMP1 PE=1 SV=2	0	36.3418	24.5436	8	8	8	1	493	54.604	5.07	230.568	8
P05090	Apolipoprotein D OS=Homo sapiens OX=9606 GN=APOD PE=1 SV=1	0	35.4055	38.0952	7	11	7	1	189	21.262	5.15	269.098	7
P07998	Ribonuclease pancreatic OS=Homo sapiens OX=9606 GN=RNASE1 PE=1 SV=4	0	34.3802	42.9487	5	8	5	1	156	17.633	8.79	113.44	5
P80188	Neutrophil gelatinase-associated lipocalin OS=Homo sapiens OX=9606 GN=LCN2 PE=1 SV=2	0	33.7813	47.9798	7	9	7	1	198	22.574	8.91	162.41	7
P04083	Annexin A1 OS=Homo sapiens OX=9606 GN=ANXA1 PE=1 SV=2	0	32.7709	23.9884	6	6	6	1	346	38.69	7.02	253.793	6
P04004	Vitronectin OS=Homo sapiens OX=9606 GN=VTN PE=1 SV=1	0	32.5271	14.8536	7	9	7	1	478	54.271	5.8	308.441	7
P0DOX5	Immunoglobulin gamma-1 heavy chain OS=Homo sapiens OX=9606 PE=1 SV=2	0	30.865	20.49	7	7	2	1	449	49.298	8.72	204.931	7
P17936	Insulin-like growth factor-binding protein 3 OS=Homo sapiens OX=9606 GN=IGFBP3 PE=1 SV=2	0	30.7544	25.4296	4	7	4	1	291	31.654	8.69	118.73	4
P01009	Alpha-1-antitrypsin OS=Homo sapiens OX=9606 GN=SERPINA1 PE=1 SV=3	0	29.4617	22.9665	8	8	8	1	418	46.707	5.59	245.766	8
P01860	Immunoglobulin heavy constant gamma 3 OS=Homo sapiens OX=9606 GN=IGHG3 PE=1 SV=2	0	28.5811	23.0769	8	8	1	1	377	41.26	7.9	214.274	8
Q9UHI8	A disintegrin and metalloproteinase with thrombospondin motifs 1 OS=Homo sapiens OX=9606 GN=ADAMTS1 PE=1 SV=4	0	28.2948	5.27404	2	3	2	1	967	105.29	6.83	117.977	2
Q8WWA0	Intelectin-1 OS=Homo sapiens OX=9606 GN=ITLN1 PE=1 SV=1	0	27.5887	23.3227	5	7	5	1	313	34.939	6.01	232.094	5
P07307	Asialoglycoprotein receptor 2 OS=Homo sapiens OX=9606 GN=ASGR2 PE=1 SV=2	0	27.1984	26.3666	5	5	5	1	311	35.07	6.25	134.28	5
P08758	Annexin A5 OS=Homo sapiens OX=9606 GN=ANXA5 PE=1 SV=2	0	26.7944	25	6	6	6	1	320	35.914	5.05	129.153	6
P05160	Coagulation factor XIII B chain OS=Homo sapiens OX=9606 GN=F13B PE=1 SV=3	0	26.4462	12.1029	7	7	7	1	661	75.461	6.39	178.082	7
O15335	Chondroadherin OS=Homo sapiens OX=9606 GN=CHAD PE=1 SV=2	0	25.2358	21.1699	6	7	6	1	359	40.45	9.39	212.877	6
Q96FW1	Ubiquitin thioesterase OTUB1 OS=Homo sapiens OX=9606 GN=OTUB1 PE=1 SV=2	0	24.7963	18.0812	3	4	3	1	271	31.264	4.94	102.65	3
P25325	3-mercaptopyruvate sulfurtransferase OS=Homo sapiens OX=9606 GN=MPST PE=1 SV=3	0	24.5968	24.9158	5	5	5	1	297	33.158	6.6	167.04	5
P39059	Collagen alpha-1(XV) chain OS=Homo sapiens OX=9606 GN=COL15A1 PE=1 SV=2	0	23.0982	4.89914	7	9	7	1	1388	141.632	5	136.86	7
O75787	Renin receptor OS=Homo sapiens OX=9606 GN=ATP6AP2 PE=1 SV=2	0	22.906	11.7143	3	4	3	1	350	38.983	6.1	167.41	3
P02743	Serum amyloid P-component OS=Homo sapiens OX=9606 GN=APCS PE=1 SV=2	0	22.9059	24.6637	6	6	6	1	223	25.371	6.54	175.23	6
O00299	Chloride intracellular channel protein 1 OS=Homo sapiens OX=9606 GN=CLIC1 PE=1 SV=4	0	22.5609	26.971	6	6	5	1	241	26.906	5.17	212.095	6
O95633	Follistatin-related protein 3 OS=Homo sapiens OX=9606 GN=FSTL3 PE=1 SV=1	0	22.3363	18.6312	4	4	4	1	263	27.645	6.77	124.38	4
P19827	Inter-alpha-trypsin inhibitor heavy chain H1 OS=Homo sapiens OX=9606 GN=ITIH1 PE=1 SV=3	0	21.8231	5.81778	4	4	4	1	911	101.326	6.79	188.84	4
P07339	Cathepsin D OS=Homo sapiens OX=9606 GN=CTSD PE=1 SV=1	0	21.089	18.2039	9	9	9	1	412	44.524	6.54	91.6521	9
P10645	Chromogranin-A OS=Homo sapiens OX=9606 GN=CHGA PE=1 SV=7	0	20.8093	11.8162	3	3	3	1	457	50.658	4.6	108.013	3
Q9HC38	Glyoxalase domain-containing protein 4 OS=Homo sapiens OX=9606 GN=GLOD4 PE=1 SV=1	0	20.4542	20.7668	7	7	7	1	313	34.771	5.6	172.18	7
Q14315	Filamin-C OS=Homo sapiens OX=9606 GN=FLNC PE=1 SV=3	0	20.2578	1.72477	3	3	3	1	2725	290.841	5.97	118.217	3
Q96DA0	Zymogen granule protein 16 homolog B OS=Homo sapiens OX=9606 GN=ZG16B PE=1 SV=3	0	19.7529	29.3269	5	5	5	1	208	22.725	7.39	151.99	5
P20908	Collagen alpha-1(V) chain OS=Homo sapiens OX=9606 GN=COL5A1 PE=1 SV=3	0	18.954	3.37323	3	3	3	1	1838	183.447	5.06	48.74	3
P01042	Kininogen-1 OS=Homo sapiens OX=9606 GN=KNG1 PE=1 SV=2	0	18.95	8.07453	3	3	3	1	644	71.912	6.81	103.647	3
P63104	14-3-3 protein zeta/delta OS=Homo sapiens OX=9606 GN=YWHAZ PE=1 SV=1	0	18.8312	18.7755	4	4	3	1	245	27.728	4.79	154.664	4
P04216	Thy-1 membrane glycoprotein OS=Homo sapiens OX=9606 GN=THY1 PE=1 SV=2	0	18.3816	24.8447	3	4	3	1	161	17.923	8.73	161.24	3
P49257	Protein ERGIC-53 OS=Homo sapiens OX=9606 GN=LMAN1 PE=1 SV=2	0	18.2468	14.5098	3	3	3	1	510	57.513	6.77	44.17	3
P01859	Immunoglobulin heavy constant gamma 2 OS=Homo sapiens OX=9606 GN=IGHG2 PE=1 SV=2	0	17.8801	20.5521	7	7	2	1	326	35.878	7.59	138.774	7
Q13228	Methanethiol oxidase OS=Homo sapiens OX=9606 GN=SELENBP1 PE=1 SV=2	0	17.8732	12.0763	4	4	4	1	472	52.358	6.37	166.67	4
P22748	Carbonic anhydrase 4 OS=Homo sapiens OX=9606 GN=CA4 PE=1 SV=2	0	17.7261	15.0641	4	4	4	1	312	35.01	7.83	131.822	4
Q8NI99	Angiopoietin-related protein 6 OS=Homo sapiens OX=9606 GN=ANGPTL6 PE=1 SV=1	0	17.368	8.93617	4	4	2	1	470	51.662	8.53	108.391	4
P07858	Cathepsin B OS=Homo sapiens OX=9606 GN=CTSB PE=1 SV=3	0	17.3207	13.2743	3	4	3	1	339	37.797	6.3	76.92	3
P00738	Haptoglobin OS=Homo sapiens OX=9606 GN=HP PE=1 SV=1	0	17.0953	6.89655	4	5	4	1	406	45.177	6.58	118.706	4
P04217	Alpha-1B-glycoprotein OS=Homo sapiens OX=9606 GN=A1BG PE=1 SV=4	0	16.4433	11.3131	5	5	5	1	495	54.22	5.86	146.24	5
Q9Y696	Chloride intracellular channel protein 4 OS=Homo sapiens OX=9606 GN=CLIC4 PE=1 SV=4	0	16.2949	21.3439	5	5	4	1	253	28.754	5.59	151.642	5
P02746	Complement C1q subcomponent subunit B OS=Homo sapiens OX=9606 GN=C1QB PE=1 SV=3	0	16.1979	17.3913	4	4	4	1	253	26.704	8.63	143.94	4
P02144	Myoglobin OS=Homo sapiens OX=9606 GN=MB PE=1 SV=2	0	16.0639	33.7662	5	5	5	1	154	17.173	7.68	133.763	5
P07451	Carbonic anhydrase 3 OS=Homo sapiens OX=9606 GN=CA3 PE=1 SV=3	0	16.0268	18.4615	4	4	4	1	260	29.539	7.34	113.656	4
Q9HCU0	Endosialin OS=Homo sapiens OX=9606 GN=CD248 PE=1 SV=1	0	14.5777	6.60502	5	5	5	1	757	80.807	5.35	111.407	5
P07478	Trypsin-2 OS=Homo sapiens OX=9606 GN=PRSS2 PE=1 SV=1	0	14.5084	12.1457	2	3	1	1	247	26.471	4.92	97.45	2
P01019	Angiotensinogen OS=Homo sapiens OX=9606 GN=AGT PE=1 SV=1	0	14.4251	8.45361	2	2	2	1	485	53.121	6.32	115.34	2
Q53RD9	Fibulin-7 OS=Homo sapiens OX=9606 GN=FBLN7 PE=2 SV=1	0	14.097	10.9339	5	5	5	1	439	47.345	7.62	83.2944	5
P02766	Transthyretin OS=Homo sapiens OX=9606 GN=TTR PE=1 SV=1	0	13.6113	18.3673	2	3	2	1	147	15.877	5.76	101.713	2
P07477	Trypsin-1 OS=Homo sapiens OX=9606 GN=PRSS1 PE=1 SV=1	0	13.5934	14.5749	2	3	1	1	247	26.541	6.51	68.8033	2
P04156	Major prion protein OS=Homo sapiens OX=9606 GN=PRNP PE=1 SV=1	0	13.5538	4.74308	1	3	1	1	253	27.643	9	160.757	1
Q9UHY7	Enolase-phosphatase E1 OS=Homo sapiens OX=9606 GN=ENOPH1 PE=1 SV=1	0	12.24	9.57854	2	3	2	1	261	28.914	4.78	75.4	2
P02765	Alpha-2-HS-glycoprotein OS=Homo sapiens OX=9606 GN=AHSG PE=1 SV=2	0	12.1187	11.9891	4	4	4	1	367	39.316	5.72	68.59	4
Q9BU40	Chordin-like protein 1 OS=Homo sapiens OX=9606 GN=CHRDL1 PE=2 SV=2	0	12.0684	7.67544	2	2	2	1	456	51.991	8.32	82.84	2
P10909	Clusterin OS=Homo sapiens OX=9606 GN=CLU PE=1 SV=1	0	11.8937	7.57238	2	2	2	1	449	52.461	6.27	64.4551	2
P14550	Aldo-keto reductase family 1 member A1 OS=Homo sapiens OX=9606 GN=AKR1A1 PE=1 SV=3	0	11.8882	12.9231	3	3	3	1	325	36.55	6.79	107.617	3
P61769	Beta-2-microglobulin OS=Homo sapiens OX=9606 GN=B2M PE=1 SV=1	0	11.5445	31.9328	3	3	3	1	119	13.706	6.52	71.9141	3
P14543	Nidogen-1 OS=Homo sapiens OX=9606 GN=NID1 PE=1 SV=3	0	11.4584	2.00481	3	3	3	1	1247	136.291	5.29	81.4355	3
Q08830	Fibrinogen-like protein 1 OS=Homo sapiens OX=9606 GN=FGL1 PE=1 SV=3	0	11.0556	11.5385	3	3	3	1	312	36.357	5.87	81.84	3
P30048	Thioredoxin-dependent peroxide reductase, mitochondrial OS=Homo sapiens OX=9606 GN=PRDX3 PE=1 SV=3	0	10.8138	12.8906	3	3	3	1	256	27.675	7.78	89.6967	3
P05156	Complement factor I OS=Homo sapiens OX=9606 GN=CFI PE=1 SV=2	0	10.793	5.31732	3	3	3	1	583	65.707	7.5	133.17	3
P0DOX6	Immunoglobulin mu heavy chain OS=Homo sapiens OX=9606 PE=1 SV=2	0	10.6303	6.94444	4	4	4	1	576	63.446	7.87	117.18	4
O94919	Endonuclease domain-containing 1 protein OS=Homo sapiens OX=9606 GN=ENDOD1 PE=1 SV=2	0	10.6241	5.4	2	2	2	1	500	54.981	5.71	91.4836	2
P12109	Collagen alpha-1(VI) chain OS=Homo sapiens OX=9606 GN=COL6A1 PE=1 SV=3	0	10.1964	2.33463	2	2	2	1	1028	108.462	5.43	81.234	2
P61626	Lysozyme C OS=Homo sapiens OX=9606 GN=LYZ PE=1 SV=1	0	10.1641	17.5676	3	3	3	1	148	16.526	9.16	84.14	3
P05451	Lithostathine-1-alpha OS=Homo sapiens OX=9606 GN=REG1A PE=1 SV=3	0	10.1552	24.6988	3	3	3	1	166	18.719	5.94	46.17	3
P04196	Histidine-rich glycoprotein OS=Homo sapiens OX=9606 GN=HRG PE=1 SV=1	0	10.136	6.47619	3	3	3	1	525	59.541	7.5	88.7333	3
Q9H3G5	Probable serine carboxypeptidase CPVL OS=Homo sapiens OX=9606 GN=CPVL PE=1 SV=2	0	9.32247	6.93277	3	3	3	1	476	54.129	5.62	83.4182	3
Q9H6B4	CXADR-like membrane protein OS=Homo sapiens OX=9606 GN=CLMP PE=1 SV=1	0	9.30141	9.11528	2	2	2	1	373	41.255	7.99	35.77	2
O95865	N(G),N(G)-dimethylarginine dimethylaminohydrolase 2 OS=Homo sapiens OX=9606 GN=DDAH2 PE=1 SV=1	0	9.29794	11.2281	3	3	3	1	285	29.625	6.01	74.2767	3
P19652	Alpha-1-acid glycoprotein 2 OS=Homo sapiens OX=9606 GN=ORM2 PE=1 SV=2	0	9.13709	16.4179	3	3	3	1	201	23.588	5.11	80.8086	3
O00391	Sulfhydryl oxidase 1 OS=Homo sapiens OX=9606 GN=QSOX1 PE=1 SV=3	0	9.09955	2.94511	2	2	2	1	747	82.526	8.92	86.8967	2
Q9UKK9	ADP-sugar pyrophosphatase OS=Homo sapiens OX=9606 GN=NUDT5 PE=1 SV=1	0	8.79415	11.4155	2	2	2	1	219	24.312	4.94	54.05	2
A0A087WW87	Immunoglobulin kappa variable 2-40 OS=Homo sapiens OX=9606 GN=IGKV2-40 PE=3 SV=2	0	8.66399	16.5289	2	2	2	1	121	13.302	4.61	78.85	2
O95782	AP-2 complex subunit alpha-1 OS=Homo sapiens OX=9606 GN=AP2A1 PE=1 SV=3	0	8.63379	2.25179	2	2	2	1	977	107.478	7.03	82.53	2
O95841	Angiopoietin-related protein 1 OS=Homo sapiens OX=9606 GN=ANGPTL1 PE=2 SV=1	0	8.63203	6.10998	3	3	3	1	491	56.683	8.21	81.0364	3
Q9Y653	Adhesion G-protein coupled receptor G1 OS=Homo sapiens OX=9606 GN=ADGRG1 PE=1 SV=2	0	8.47803	3.1746	2	2	2	1	693	77.688	8.48	69.4559	2
O43556	Epsilon-sarcoglycan OS=Homo sapiens OX=9606 GN=SGCE PE=1 SV=6	0	8.45818	7.32265	4	4	4	1	437	49.819	6.55	85.093	4
Q08174	Protocadherin-1 OS=Homo sapiens OX=9606 GN=PCDH1 PE=1 SV=2	0	8.34314	2.35849	2	2	2	1	1060	114.673	5.03	80.67	2
P22352	Glutathione peroxidase 3 OS=Homo sapiens OX=9606 GN=GPX3 PE=1 SV=2	0	8.34014	14.1593	2	2	2	1	226	25.537	8.13	59.16	2
Q13790	Apolipoprotein F OS=Homo sapiens OX=9606 GN=APOF PE=1 SV=2	0	8.22484	8.89571	2	2	2	1	326	35.377	5.64	75.1826	2
P52799	Ephrin-B2 OS=Homo sapiens OX=9606 GN=EFNB2 PE=1 SV=1	0	8.20963	7.50751	2	2	2	1	333	36.9	8.85	39.08	2
Q96NZ9	Proline-rich acidic protein 1 OS=Homo sapiens OX=9606 GN=PRAP1 PE=1 SV=2	0	7.70642	13.9073	1	1	1	1	151	17.197	5.36	24	1
Q9Y279	V-set and immunoglobulin domain-containing protein 4 OS=Homo sapiens OX=9606 GN=VSIG4 PE=1 SV=1	0	7.24467	7.26817	2	2	2	1	399	43.959	6.35	41.26	2
P15086	Carboxypeptidase B OS=Homo sapiens OX=9606 GN=CPB1 PE=1 SV=4	0	7.09449	5.7554	2	2	2	1	417	47.338	6.61	92.32	2
P39687	Acidic leucine-rich nuclear phosphoprotein 32 family member A OS=Homo sapiens OX=9606 GN=ANP32A PE=1 SV=1	0	7.06686	9.63855	2	2	2	1	249	28.568	4.09	72.75	2
P19021	Peptidyl-glycine alpha-amidating monooxygenase OS=Homo sapiens OX=9606 GN=PAM PE=1 SV=2	0	6.88975	1.54162	1	1	1	1	973	108.263	6.42	63.67	1
P10321	HLA class I histocompatibility antigen, C alpha chain OS=Homo sapiens OX=9606 GN=HLA-C PE=1 SV=3	0	6.75105	3.27869	1	1	1	1	366	40.623	6.04	72.03	1
P01008	Antithrombin-III OS=Homo sapiens OX=9606 GN=SERPINC1 PE=1 SV=1	0	6.50432	3.01724	1	1	1	1	464	52.569	6.71	33.91	1
Q16769	Glutaminyl-peptide cyclotransferase OS=Homo sapiens OX=9606 GN=QPCT PE=1 SV=1	0	6.43145	3.87812	1	1	1	1	361	40.851	6.61	31.32	1
Q9H2X3	C-type lectin domain family 4 member M OS=Homo sapiens OX=9606 GN=CLEC4M PE=1 SV=1	0	6.21387	14.0351	2	2	2	1	399	45.322	5.16	95.9	2
P05154	Plasma serine protease inhibitor OS=Homo sapiens OX=9606 GN=SERPINA5 PE=1 SV=3	0	6.12879	7.14286	3	3	3	1	406	45.646	9.26	81.133	3
P04439	HLA class I histocompatibility antigen, A alpha chain OS=Homo sapiens OX=9606 GN=HLA-A PE=1 SV=2	0	6.1216	5.47945	2	2	2	1	365	40.815	6	53.6489	2
P54920	Alpha-soluble NSF attachment protein OS=Homo sapiens OX=9606 GN=NAPA PE=1 SV=3	0	6.05374	5.08475	1	1	1	1	295	33.211	5.36	62.29	1
Q15166	Serum paraoxonase/lactonase 3 OS=Homo sapiens OX=9606 GN=PON3 PE=1 SV=3	0	5.98593	6.49718	2	2	2	1	354	39.582	5.41	38.5	2
Q15661	Tryptase alpha/beta-1 OS=Homo sapiens OX=9606 GN=TPSAB1 PE=1 SV=1	0	5.91686	5.45455	1	1	1	1	275	30.495	7.11	47.94	1
P07195	L-lactate dehydrogenase B chain OS=Homo sapiens OX=9606 GN=LDHB PE=1 SV=2	0	5.90136	3.59281	1	1	1	1	334	36.615	6.05	48.51	1
P04279	Semenogelin-1 OS=Homo sapiens OX=9606 GN=SEMG1 PE=1 SV=2	0	5.84924	4.329	1	1	1	1	462	52.1	9.29	43.61	1
P62937	Peptidyl-prolyl cis-trans isomerase A OS=Homo sapiens OX=9606 GN=PPIA PE=1 SV=2	0.00353357	5.74126	18.1818	2	2	2	1	165	18.001	7.81	20.97	2
Q9BZM5	UL16-binding protein 2 OS=Homo sapiens OX=9606 GN=ULBP2 PE=1 SV=1	0.00353357	5.71738	4.47154	1	1	1	1	246	27.35	7.3	47.96	1
Q96AP7	Endothelial cell-selective adhesion molecule OS=Homo sapiens OX=9606 GN=ESAM PE=1 SV=1	0.00353357	5.57757	3.58974	1	1	1	1	390	41.151	9.32	65.95	1
O14498	Immunoglobulin superfamily containing leucine-rich repeat protein OS=Homo sapiens OX=9606 GN=ISLR PE=2 SV=1	0.00353357	5.5177	3.27103	1	1	1	1	428	45.968	5.15	39.94	1
P54709	Sodium/potassium-transporting ATPase subunit beta-3 OS=Homo sapiens OX=9606 GN=ATP1B3 PE=1 SV=1	0.00353357	5.49201	5.37634	1	1	1	1	279	31.492	8.35	58	1
P06870	Kallikrein-1 OS=Homo sapiens OX=9606 GN=KLK1 PE=1 SV=2	0.00353357	5.41999	4.96183	1	1	1	1	262	28.871	4.83	64.85	1
P22692	Insulin-like growth factor-binding protein 4 OS=Homo sapiens OX=9606 GN=IGFBP4 PE=1 SV=2	0.00353357	5.41958	8.52713	2	2	2	1	258	27.915	7.15	42.7627	2
P01599	Immunoglobulin kappa variable 1-17 OS=Homo sapiens OX=9606 GN=IGKV1-17 PE=1 SV=2	0.00353357	5.38279	12.8205	1	1	1	1	117	12.77	8.68	66.08	1
Q86X29	Lipolysis-stimulated lipoprotein receptor OS=Homo sapiens OX=9606 GN=LSR PE=1 SV=4	0.00353357	5.32948	2.15716	1	1	1	1	649	71.394	7.97	67.51	1
P10153	Non-secretory ribonuclease OS=Homo sapiens OX=9606 GN=RNASE2 PE=1 SV=2	0.00353357	5.15689	8.69565	1	1	1	1	161	18.342	8.73	42.26	1
P55103	Inhibin beta C chain OS=Homo sapiens OX=9606 GN=INHBC PE=2 SV=1	0.00353357	5.14321	4.82955	2	2	2	1	352	38.213	7.11	42.87	2
P00742	Coagulation factor X OS=Homo sapiens OX=9606 GN=F10 PE=1 SV=2	0.00353357	5.10867	3.68852	2	2	2	1	488	54.697	5.94	54.34	2
P62805	Histone H4 OS=Homo sapiens OX=9606 GN=H4C1 PE=1 SV=2	0.00353357	5.10469	9.70874	1	1	1	1	103	11.36	11.36	49.02	1
P07711	Procathepsin L OS=Homo sapiens OX=9606 GN=CTSL PE=1 SV=2	0.00353357	5.0365	3.6036	1	1	1	1	333	37.54	5.45	43.92	1
Q13361	Microfibrillar-associated protein 5 OS=Homo sapiens OX=9606 GN=MFAP5 PE=1 SV=1	0.00353357	5.01228	12.1387	2	2	2	1	173	19.599	5.94	50.03	2
O43827	Angiopoietin-related protein 7 OS=Homo sapiens OX=9606 GN=ANGPTL7 PE=1 SV=1	0.00353357	5.0078	5.49133	2	2	2	1	346	39.993	7.85	52.9797	2
P13639	Elongation factor 2 OS=Homo sapiens OX=9606 GN=EEF2 PE=1 SV=4	0.00353357	4.99439	1.6317	1	1	1	1	858	95.277	6.83	56.99	1
Q9HBJ8	Collectrin OS=Homo sapiens OX=9606 GN=CLTRN PE=1 SV=1	0.00353357	4.93367	5.85586	1	1	1	1	222	25.219	5.63	52.99	1
P07360	Complement component C8 gamma chain OS=Homo sapiens OX=9606 GN=C8G PE=1 SV=3	0.00353357	4.89771	12.8713	2	2	2	1	202	22.264	8.31	34.98	2
Q7Z3B1	Neuronal growth regulator 1 OS=Homo sapiens OX=9606 GN=NEGR1 PE=1 SV=3	0.00353357	4.74739	5.9322	1	1	1	1	354	38.694	6.21	13.39	1
P06858	Lipoprotein lipase OS=Homo sapiens OX=9606 GN=LPL PE=1 SV=1	0.00353357	4.64353	5.68421	2	2	2	1	475	53.129	8.15	19.77	2
P02745	Complement C1q subcomponent subunit A OS=Homo sapiens OX=9606 GN=C1QA PE=1 SV=2	0.00353357	4.56368	4.08163	1	1	1	1	245	26	9.11	49.94	1
Q92530	Proteasome inhibitor PI31 subunit OS=Homo sapiens OX=9606 GN=PSMF1 PE=1 SV=2	0.00353357	4.48758	6.27306	1	1	1	1	271	29.798	5.74	31.36	1
P09525	Annexin A4 OS=Homo sapiens OX=9606 GN=ANXA4 PE=1 SV=4	0.00353357	4.48532	3.44828	1	1	1	1	319	35.86	6.13	34.74	1
Q16651	Prostasin OS=Homo sapiens OX=9606 GN=PRSS8 PE=1 SV=1	0.00353357	4.48228	4.08163	1	1	1	1	343	36.408	5.85	57.82	1
P02452	Collagen alpha-1(I) chain OS=Homo sapiens OX=9606 GN=COL1A1 PE=1 SV=5	0.00353357	4.44394	0.819672	1	1	1	1	1464	138.857	5.8	44.17	1
P14207	Folate receptor beta OS=Homo sapiens OX=9606 GN=FOLR2 PE=1 SV=4	0.00353357	4.4024	10.1961	2	2	2	1	255	29.26	7.53	34.39	2
P52823	Stanniocalcin-1 OS=Homo sapiens OX=9606 GN=STC1 PE=1 SV=1	0.00353357	4.40198	4.45344	1	1	1	1	247	27.604	7.99	58.7	1
P00450	Ceruloplasmin OS=Homo sapiens OX=9606 GN=CP PE=1 SV=1	0.00353357	4.37654	1.31455	1	1	1	1	1065	122.128	5.72	71.81	1
Q8NES3	Beta-1,3-N-acetylglucosaminyltransferase lunatic fringe OS=Homo sapiens OX=9606 GN=LFNG PE=1 SV=2	0.00353357	4.15683	2.90237	1	1	1	1	379	41.747	9.17	70.21	1
O60259	Kallikrein-8 OS=Homo sapiens OX=9606 GN=KLK8 PE=1 SV=1	0.00353357	3.95234	5	1	1	1	1	260	28.03	7.58	35.34	1
P78417	Glutathione S-transferase omega-1 OS=Homo sapiens OX=9606 GN=GSTO1 PE=1 SV=2	0.00353357	3.94233	4.14938	1	1	1	1	241	27.548	6.6	46.78	1
P60709	Actin, cytoplasmic 1 OS=Homo sapiens OX=9606 GN=ACTB PE=1 SV=1	0.00353357	3.89381	4.8	1	1	1	1	375	41.71	5.48	0	1
P02747	Complement C1q subcomponent subunit C OS=Homo sapiens OX=9606 GN=C1QC PE=1 SV=3	0.00353357	3.85356	3.67347	1	1	1	1	245	25.757	8.41	34.2	1
Q99969	Retinoic acid receptor responder protein 2 OS=Homo sapiens OX=9606 GN=RARRES2 PE=1 SV=1	0.00353357	3.84043	7.36196	1	1	1	1	163	18.606	9.09	33.71	1
O15123	Angiopoietin-2 OS=Homo sapiens OX=9606 GN=ANGPT2 PE=1 SV=1	0.00353357	3.81135	2.82258	1	1	1	1	496	56.883	5.58	31.19	1
P61916	NPC intracellular cholesterol transporter 2 OS=Homo sapiens OX=9606 GN=NPC2 PE=1 SV=1	0.00353357	3.67116	10.596	2	2	2	1	151	16.559	7.65	60.8433	2
Q13443	Disintegrin and metalloproteinase domain-containing protein 9 OS=Homo sapiens OX=9606 GN=ADAM9 PE=1 SV=1	0.00353357	3.59774	1.3431	1	1	1	1	819	90.497	7.52	24.94	1
Q86V85	Integral membrane protein GPR180 OS=Homo sapiens OX=9606 GN=GPR180 PE=2 SV=1	0.00353357	3.5632	2.27273	1	1	1	1	440	49.363	7.39	31.37	1
Q12860	Contactin-1 OS=Homo sapiens OX=9606 GN=CNTN1 PE=1 SV=1	0.00353357	3.56004	1.08055	1	1	1	1	1018	113.249	5.9	35.73	1
Q8NHJ6	Leukocyte immunoglobulin-like receptor subfamily B member 4 OS=Homo sapiens OX=9606 GN=LILRB4 PE=1 SV=3	0.00353357	3.31096	2.00893	1	1	1	1	448	49.325	6.67	29.05	1
P98172	Ephrin-B1 OS=Homo sapiens OX=9606 GN=EFNB1 PE=1 SV=1	0.00353357	3.29226	3.17919	1	1	1	1	346	37.982	8.94	49.47	1
P45877	Peptidyl-prolyl cis-trans isomerase C OS=Homo sapiens OX=9606 GN=PPIC PE=1 SV=1	0.00353357	3.2814	8.49057	2	2	2	1	212	22.749	8.4	57.84	2
P08861	Chymotrypsin-like elastase family member 3B OS=Homo sapiens OX=9606 GN=CELA3B PE=1 SV=3	0.00353357	3.2727	5.55556	1	1	1	1	270	29.244	6.28	26.18	1
Q9BRK3	Matrix remodeling-associated protein 8 OS=Homo sapiens OX=9606 GN=MXRA8 PE=1 SV=1	0.00353357	3.21382	2.48869	1	1	1	1	442	49.101	7.23	44.44	1
Q6UXG3	CMRF35-like molecule 9 OS=Homo sapiens OX=9606 GN=CD300LG PE=1 SV=2	0.00353357	3.20635	2.40964	1	1	1	1	332	36.037	5.92	50.03	1
Q6UX73	UPF0764 protein C16orf89 OS=Homo sapiens OX=9606 GN=C16orf89 PE=1 SV=2	0.00353357	3.13763	3.23383	1	1	1	1	402	45.362	6.19	55.96	1
P46109	Crk-like protein OS=Homo sapiens OX=9606 GN=CRKL PE=1 SV=1	0.00353357	2.9838	4.9505	1	1	1	1	303	33.756	6.74	26.06	1
Q9NQ38	Serine protease inhibitor Kazal-type 5 OS=Homo sapiens OX=9606 GN=SPINK5 PE=1 SV=2	0.00353357	2.80355	0.93985	1	1	1	1	1064	120.637	8.06	34.39	1
Q9BS40	Latexin OS=Homo sapiens OX=9606 GN=LXN PE=1 SV=2	0.00353357	2.75696	8.10811	1	1	1	1	222	25.734	5.78	15.96	1
P06312	Immunoglobulin kappa variable 4-1 OS=Homo sapiens OX=9606 GN=IGKV4-1 PE=1 SV=1	0.00353357	2.7263	7.43802	1	1	1	1	121	13.372	5.25	44.67	1
Q9BRF8	Serine/threonine-protein phosphatase CPPED1 OS=Homo sapiens OX=9606 GN=CPPED1 PE=1 SV=3	0.00353357	2.71874	2.54777	1	1	1	1	314	35.526	6.2	47.28	1
Q92626	Peroxidasin homolog OS=Homo sapiens OX=9606 GN=PXDN PE=1 SV=2	0.00353357	2.65738	0.946586	1	1	1	1	1479	165.17	7.17	23.83	1
A0A0A0MS15	Immunoglobulin heavy variable 3-49 OS=Homo sapiens OX=9606 GN=IGHV3-49 PE=3 SV=1	0.00353357	2.6362	7.56303	1	1	1	1	119	13.048	8.62	42.25	1
P12036	Neurofilament heavy polypeptide OS=Homo sapiens OX=9606 GN=NEFH PE=1 SV=4	0.00353357	2.61762	0.877193	1	1	1	1	1026	112.411	6.18	33.72	1
P07737	Profilin-1 OS=Homo sapiens OX=9606 GN=PFN1 PE=1 SV=2	0.00353357	2.6052	8.57143	1	1	1	1	140	15.045	8.27	25.35	1
Q8NFQ8	Torsin-1A-interacting protein 2 OS=Homo sapiens OX=9606 GN=TOR1AIP2 PE=1 SV=1	0.00353357	2.59465	2.34043	1	1	1	1	470	51.232	4.96	47.54	1
P62258	14-3-3 protein epsilon OS=Homo sapiens OX=9606 GN=YWHAE PE=1 SV=1	0.00353357	2.57529	7.84314	2	2	1	1	255	29.155	4.74	48.24	2
P23142	Fibulin-1 OS=Homo sapiens OX=9606 GN=FBLN1 PE=1 SV=4	0.00353357	2.47198	1.56472	1	1	1	1	703	77.162	5.22	16.31	1
P62979	Ubiquitin-40S ribosomal protein S27a OS=Homo sapiens OX=9606 GN=RPS27A PE=1 SV=2	0.00353357	2.43239	5.76923	1	1	1	1	156	17.953	9.64	35	1
P01700	Immunoglobulin lambda variable 1-47 OS=Homo sapiens OX=9606 GN=IGLV1-47 PE=1 SV=2	0.00353357	2.4105	11.1111	1	1	1	1	117	12.276	5.91	50.38	1
P52566	Rho GDP-dissociation inhibitor 2 OS=Homo sapiens OX=9606 GN=ARHGDIB PE=1 SV=3	0.00694444	2.34008	6.46766	1	1	1	1	201	22.974	5.21	18.89	1
O95336	6-phosphogluconolactonase OS=Homo sapiens OX=9606 GN=PGLS PE=1 SV=2	0.00694444	2.32818	8.13953	1	1	1	1	258	27.53	6.05	0	1
P19320	Vascular cell adhesion protein 1 OS=Homo sapiens OX=9606 GN=VCAM1 PE=1 SV=1	0.00694444	2.25885	1.21786	1	1	1	1	739	81.224	5.22	56.52	1
Q9BUD6	Spondin-2 OS=Homo sapiens OX=9606 GN=SPON2 PE=1 SV=3	0.00694444	2.25524	2.41692	1	1	1	1	331	35.824	5.52	30.4	1
Q6IBS0	Twinfilin-2 OS=Homo sapiens OX=9606 GN=TWF2 PE=1 SV=2	0.00694444	2.24033	6.01719	1	6	1	1	349	39.523	6.84	0	1

[truncated: 6 more sheets: Fraction 10, Fraction 11, Fraction 12, Fraction 13, Fraction 14, Fraction 15]
